# Supplementary material for: μ-Bis(diphenyl­arsino)methane-κ2 As:As′-bis­[chloridogold(I)]
Source: Acta Crystallogr Sect E Struct Rep Online. 2009 Feb 18;65(Pt 3):m281. doi: 10.1107/S1600536809004802 (PMC2968680; doi:10.1107/S1600536809004802)
Supplement: Supplementary file 1 [file e-65-0m281-sup1.cif]

##############################################################################
###                                                                        ###
###        Electronic paper (Acta Crystallographica Section E)             ###
###                                                                        ###
##############################################################################
#                                                                            #
# This CIF contains the data in a paper accepted for publication in Acta     #
# Crystallographica Section E. It conforms to the requirements of Notes      #
# for Authors for Section E, and has been peer reviewed under the auspices   #
# of the IUCr Commission on Journals.                                        #
#                                                                            #
# Full details of the Crystallographic Information File format               #
# are given in the paper "The Crystallographic Information File (CIF):       #
# a New Standard Archive File for Crystallography" by S. R. Hall, F. H.      #
# Allen and I. D. Brown [Acta Cryst. (1991), A47, 655-685].                  #
#                                                                            #
# The current version of the core CIF dictionary is obtainable from          #
# ftp://ftp.iucr.org/pub/cif_core.dic. The current version number is 2.4.    #
#                                                                            #
# Software is freely available for graphical display of the structure(s) in  #
# this CIF.  For information consult the CIF home page http://www.iucr.org/  #
# cif/home.html                                                              #
#                                                                            #
# This file may be used for bona fide research purposes within the           #
# scientific community so long as proper attribution is given to the journal # 
# article from which it was obtained.                                        #
#                                                                            #
##############################################################################
                                             
data_global
_audit_creation_method     'PLATON <TABLE ACC> option'
_journal_date_recd_electronic     2009-01-30
_journal_date_accepted     2009-02-10
_journal_name_full     'Acta Crystallographica, Section E'
_journal_year     2009
_journal_volume     65
_journal_issue      3
_journal_page_first     m281
_journal_page_last     m281
_journal_paper_category     QM
_journal_coeditor_code     NC2133
_publ_contact_author_name     'Dr Uwe Monkowius'
_publ_contact_author_address
;
Institut fur Anorganische Chemie
Johannes Kepler Universitat Linz
4040 Linz
Austria
;
_publ_contact_author_email     uwe.monkowius@jku.at
_publ_contact_author_fax     '0043-732-2468-9681'
_publ_contact_author_phone     '0043-732-2468-8814'
_publ_section_title
;
\m-Bis(diphenylarsino)methane-\k^2^<i>As</i>:<i>As</i>'-bis[chloridogold(I)]
;
loop_
    _publ_author_name
    _publ_author_address
    'Monkowius, Uwe'
;
Institut f\"ur Anorganische Chemie
Johannes Kepler Universit\"at Linz
Altenbergerstrasse 69
4040 Linz
Austria
;
    'Zabel, Manfred'
;
R\"ontgenstrukturanalyse
Zentrale Analytik
Universit\"at Regensburg
Universit\"atsstrasse 31
93053 Regensburg
Germany
;
    'Yersin, Hartmut'
;
Institut f\"ur Physikalische Chemie
Universit\"at Regensburg
Universit\"atsstrasse 31
93053 Regensburg
Germany
;
data_I
_chemical_name_systematic
;
\m-Bis(diphenylarsino)methane-\k^2^<i>As</i>:<i>As</i>'-bis[chloridogold(I)]
;
_chemical_name_common     ?
_chemical_formula_moiety     'C25 H22 As2 Au2 Cl2'
_chemical_formula_sum     'C25 H22 As2 Au2 Cl2'
_chemical_formula_structural     ?
_chemical_formula_iupac     '[Au2 Cl2 (C25 H22 As2)]'
_chemical_formula_weight     937.11
_chemical_melting_point     ?
_symmetry_cell_setting     monoclinic
_symmetry_space_group_name_H-M     'C 2/c'
_symmetry_space_group_name_Hall     '-C 2yc'
loop_
    _symmetry_equiv_pos_site_id
    _symmetry_equiv_pos_as_xyz
    1 x,y,z
    2 -x,y,1/2-z
    3 -x,-y,-z
    4 x,-y,1/2+z
    5 1/2+x,1/2+y,z
    6 1/2-x,1/2+y,1/2-z
    7 1/2-x,1/2-y,-z
    8 1/2+x,1/2-y,1/2+z
_cell_length_a     22.7171(18)
_cell_length_b     7.3151(6)
_cell_length_c     18.2047(15)
_cell_angle_alpha     90
_cell_angle_beta     120.342(8)
_cell_angle_gamma     90
_cell_volume     2610.8(4)
_cell_formula_units_Z     4
_cell_measurement_reflns_used     8000
_cell_measurement_theta_min     2.08
_cell_measurement_theta_max     26.85
_cell_measurement_temperature     173
_cell_special_details
;
Cell parameters were determined by indexing 8000 reflections with
I/sigma limit 6.0.
;
_exptl_crystal_description     prism
_exptl_crystal_colour     colourless
_exptl_crystal_size_max     0.24
_exptl_crystal_size_mid     0.20
_exptl_crystal_size_min     0.18
_exptl_crystal_size_rad     ?
_exptl_crystal_density_diffrn     2.384
_exptl_crystal_density_meas     ?
_exptl_crystal_density_method     'not measured'
_exptl_crystal_F_000     1720
_exptl_absorpt_coefficient_mu     13.957
_exptl_absorpt_correction_type     analytical
_exptl_absorpt_process_details
;
[from crystal shape; <i>X-SHAPE</i> and <i>X-RED</i> in <i>IPDS Software</i>
(Stoe & Cie, 1998)]
;
_exptl_absorpt_correction_T_min     0.051
_exptl_absorpt_correction_T_max     0.083
_exptl_special_details
;
Data were collected applying an imaging plate system (Stoe) with the following
measurement parameters:
Detector distance [mm] 65 Phi movement mode Oscillation Phi incr. [degrees] 1.2
Number of exposures 200 Irradiation / exposure [min] 2.00
For a detailed description of the method see: Sheldrick, G. M., Paulus,
E., Vertesy, L. & Hahn, F. (1995). Acta Cryst. B51, 89--98.
;
_diffrn_ambient_temperature     173.0(10)
_diffrn_radiation_type     'Mo K\a'
_diffrn_radiation_wavelength     0.71073
_diffrn_radiation_source     'fine-focus sealed tube'
_diffrn_radiation_monochromator     'graphite'
_diffrn_measurement_device_type     'Stoe IPDS'
_diffrn_measurement_method     'rotation'
_diffrn_detector_area_resol_mean     ?
_diffrn_reflns_number     12353
_diffrn_reflns_av_R_equivalents     0.0624
_diffrn_reflns_av_sigmaI/netI     0.0366
_diffrn_reflns_theta_min     2.08
_diffrn_reflns_theta_max     26.85
_diffrn_reflns_theta_full     26.85
_diffrn_measured_fraction_theta_max     0.994
_diffrn_measured_fraction_theta_full     0.994
_diffrn_reflns_limit_h_min     -28
_diffrn_reflns_limit_h_max     28
_diffrn_reflns_limit_k_min     -9
_diffrn_reflns_limit_k_max     9
_diffrn_reflns_limit_l_min     -22
_diffrn_reflns_limit_l_max     22
_diffrn_reflns_reduction_process
;
;
_diffrn_standards_number     0
_diffrn_standards_interval_count     .
_diffrn_standards_interval_time     .
_diffrn_standards_decay_%     0
loop_
    _diffrn_standard_refln_index_h
    _diffrn_standard_refln_index_k
    _diffrn_standard_refln_index_l
    ? ? ?
_refine_special_details
;
Refinement of <i>F</i>^2^ against ALL reflections. The weighted <i>R</i>-factor
<i>wR</i> and goodness of fit <i>S</i> are based on <i>F</i>^2^, conventional
<i>R</i>-factors <i>R</i> are based on <i>F</i>, with <i>F</i> set to zero for
negative <i>F</i>^2^. The threshold expression of <i>F</i>^2^ >
\s(<i>F</i>^2^) is used only for calculating <i>R</i>-factors(gt) <i>etc</i>.
and is not relevant to the choice of reflections for refinement.
<i>R</i>-factors based on <i>F</i>^2^ are statistically about twice as large
as those based on <i>F</i>, and <i>R</i>- factors based on ALL data will be
even larger.
;
_reflns_number_total     2790
_reflns_number_gt     2431
_reflns_threshold_expression     I>2\s(I)
_refine_ls_structure_factor_coef     Fsqd
_refine_ls_matrix_type     full
_refine_ls_R_factor_all     0.0282
_refine_ls_R_factor_gt     0.0231
_refine_ls_wR_factor_gt     0.0534
_refine_ls_wR_factor_ref     0.0547
_refine_ls_goodness_of_fit_ref     0.960
_refine_ls_restrained_S_all     0.960
_refine_ls_number_reflns     2790
_refine_ls_number_parameters     142
_refine_ls_number_restraints     0
_refine_ls_number_constraints     ?
_refine_ls_hydrogen_treatment     constr
_refine_ls_weighting_scheme     calc
_refine_ls_weighting_details
               'calc w = 1/[\s^2^(Fo^2^)+(0.0315P)^2^] where P=(Fo^2^+2Fc^2^)/3'
_atom_sites_solution_hydrogens     geom
_atom_sites_solution_primary     direct
_atom_sites_solution_secondary     difmap
_refine_ls_shift/su_max     0.001
_refine_ls_shift/su_mean     0.000
_refine_diff_density_max     1.646
_refine_diff_density_min     -0.704
_refine_ls_extinction_method     'SHELXL97 (Sheldrick, 2008)'
_refine_ls_extinction_coef     0.00085(4)
_refine_ls_extinction_expression
                                   'Fc^*^=kFc[1+0.001Fc^2^\l^3^/sin(2\q)]^-1/4^'
_refine_ls_abs_structure_details     ?
_refine_ls_abs_structure_Flack     .
loop_
    _atom_type_symbol
    _atom_type_description
    _atom_type_scat_dispersion_real
    _atom_type_scat_dispersion_imag
    _atom_type_scat_source
    Cl Cl 0.1484 0.1585 'International Tables Vol C Tables 4.2.6.8 and 6.1.1.4'
    Au Au -2.0133 8.8022 'International Tables Vol C Tables 4.2.6.8 and 6.1.1.4'
    As As 0.0499 2.0058 'International Tables Vol C Tables 4.2.6.8 and 6.1.1.4'
    H H 0.0000 0.0000 'International Tables Vol C Tables 4.2.6.8 and 6.1.1.4'
    C C 0.0033 0.0016 'International Tables Vol C Tables 4.2.6.8 and 6.1.1.4'
_computing_data_collection     'IPDS Software (Stoe & Cie, 1998)'
_computing_cell_refinement     'IPDS Software (Stoe & Cie, 1998)'
_computing_data_reduction     'IPDS Software (Stoe & Cie, 1998)'
_computing_structure_solution     'SIR97 (Altomare <i>et al.</i>,  1999)'
_computing_structure_refinement     'SHELXL97 (Sheldrick, 2008)'
_computing_molecular_graphics     'PLATON (Spek, 2009)'
_computing_publication_material     'PLATON (Spek, 2009)'
loop_
    _atom_site_type_symbol
    _atom_site_label
    _atom_site_fract_x
    _atom_site_fract_y
    _atom_site_fract_z
    _atom_site_U_iso_or_equiv
    _atom_site_thermal_displace_type
    _atom_site_calc_flag
    _atom_site_refinement_flags
    _atom_site_occupancy
    Au Au1 0.004580(10)
                      0.59917(2) 0.158850(10)
                                            0.03640(10)
                                                      Uani . . 1.000
    As As1 -0.05684(2) 0.86199(5) 0.15224(2) 0.02860(10)
                                                       Uani . . 1.000
    Cl Cl1 0.07339(7) 0.35726(17) 0.17281(11) 0.0617(5) Uani . . 1.000
    C C1 0.00000 1.0152(8) 0.25000 0.0335(16) Uani . . 1.000
    C C2 -0.08392(19) 1.0208(6) 0.0560(3) 0.0345(11) Uani . . 1.000
    C C3 -0.0783(2) 0.9600(7) -0.0115(3) 0.0430(14) Uani . . 1.000
    C C4 -0.0981(2) 1.0716(9) -0.0818(3) 0.0553(18) Uani . . 1.000
    C C5 -0.1228(2) 1.2445(8) -0.0834(3) 0.0583(17) Uani . . 1.000
    C C6 -0.1289(3) 1.3050(8) -0.0165(4) 0.074(2) Uani . . 1.000
    C C7 -0.1091(3) 1.1941(7) 0.0543(3) 0.0640(19) Uani . . 1.000
    C C8 -0.13949(18) 0.8231(6) 0.1565(2) 0.0330(10) Uani . . 1.000
    C C9 -0.1733(3) 0.6586(8) 0.1285(4) 0.0591(19) Uani . . 1.000
    C C10 -0.2351(3) 0.6299(9) 0.1269(5) 0.078(2) Uani . . 1.000
    C C11 -0.2608(2) 0.7632(10) 0.1543(4) 0.0641(18) Uani . . 1.000
    C C12 -0.2273(3) 0.9248(9) 0.1831(4) 0.064(2) Uani . . 1.000
    C C13 -0.1665(2) 0.9580(8) 0.1839(3) 0.0515(16) Uani . . 1.000
    H H1A -0.02910 1.09450 0.26260 0.0400 Uiso . R 1.000
    H H3A -0.06070 0.84140 -0.01000 0.0520 Uiso calc R 1.000
    H H4A -0.09480 1.02880 -0.12880 0.0660 Uiso calc R 1.000
    H H5A -0.13560 1.32180 -0.13100 0.0700 Uiso calc R 1.000
    H H6A -0.14670 1.42340 -0.01840 0.0890 Uiso calc R 1.000
    H H7A -0.11280 1.23700 0.10110 0.0770 Uiso calc R 1.000
    H H9A -0.15470 0.56450 0.11040 0.0720 Uiso calc R 1.000
    H H10A -0.25880 0.51740 0.10660 0.0930 Uiso calc R 1.000
    H H11A -0.30250 0.74360 0.15340 0.0760 Uiso calc R 1.000
    H H12A -0.24560 1.01640 0.20300 0.0770 Uiso calc R 1.000
    H H13A -0.14390 1.07230 0.20310 0.0620 Uiso calc R 1.000
loop_
    _atom_site_aniso_label
    _atom_site_aniso_U_11
    _atom_site_aniso_U_22
    _atom_site_aniso_U_33
    _atom_site_aniso_U_12
    _atom_site_aniso_U_13
    _atom_site_aniso_U_23
    Au1 0.04060(10)
                  0.02890(10)
                            0.04430(10)
                                      0.00480(10)
                                                0.02480(10)
                                                          0.00230(10)
    As1 0.0285(2) 0.0273(2) 0.0273(2) 0.00120(10)
                                                0.01210(10)
                                                          -0.0007(2)
    Cl1 0.0723(8) 0.0355(6) 0.1015(11) 0.0191(6) 0.0618(8) 0.0183(7)
    C1 0.026(2) 0.032(3) 0.034(3) 0.0000 0.009(2) 0.0000
    C2 0.0340(18) 0.032(2) 0.0292(19) -0.0015(16) 0.0098(15) 0.0020(16)
    C3 0.0330(19) 0.057(3) 0.037(2) 0.0046(19) 0.0163(17) 0.004(2)
    C4 0.041(2) 0.087(4) 0.041(3) 0.004(2) 0.023(2) 0.014(3)
    C5 0.054(3) 0.065(3) 0.044(3) -0.007(3) 0.016(2) 0.017(3)
    C6 0.107(5) 0.036(3) 0.058(3) 0.010(3) 0.026(3) 0.011(3)
    C7 0.106(4) 0.038(3) 0.038(3) 0.010(3) 0.029(3) 0.001(2)
    C8 0.0248(16) 0.041(2) 0.0267(18) -0.0002(16) 0.0082(14) -0.0010(17)
    C9 0.051(3) 0.049(3) 0.084(4) -0.013(2) 0.039(3) -0.021(3)
    C10 0.058(3) 0.071(4) 0.108(5) -0.028(3) 0.045(4) -0.019(4)
    C11 0.035(2) 0.092(4) 0.065(3) -0.008(3) 0.025(2) 0.001(3)
    C12 0.043(3) 0.087(4) 0.065(4) 0.006(3) 0.029(2) -0.015(3)
    C13 0.040(2) 0.054(3) 0.057(3) -0.006(2) 0.022(2) -0.017(2)
_geom_special_details
;
Bond distances, angles <i>etc</i>. have been calculated using the rounded
fractional coordinates. All su's are estimated from the variances of the
(full) variance-covariance matrix. The cell e.s.d.'s are taken into account in
the estimation of distances, angles and torsion angles
;
loop_
    _geom_bond_atom_site_label_1
    _geom_bond_atom_site_label_2
    _geom_bond_site_symmetry_1
    _geom_bond_site_symmetry_2
    _geom_bond_distance
    _geom_bond_publ_flag
    Au1 As1 . . 2.3426(5) yes
    Au1 Cl1 . . 2.2887(16) yes
    As1 C1 . . 1.941(3) yes
    As1 C2 . . 1.926(5) yes
    As1 C8 . . 1.939(5) yes
    C2 C3 . . 1.372(7) no
    C2 C7 . . 1.385(7) no
    C3 C4 . . 1.388(7) no
    C4 C5 . . 1.378(9) no
    C5 C6 . . 1.367(8) no
    C6 C7 . . 1.391(8) no
    C8 C9 . . 1.379(8) no
    C8 C13 . . 1.381(7) no
    C9 C10 . . 1.405(11) no
    C10 C11 . . 1.355(10) no
    C11 C12 . . 1.360(10) no
    C12 C13 . . 1.395(9) no
    C1 H1A . . 0.9900 no
    C1 H1A . 2_555 0.9900 no
    C3 H3A . . 0.9500 no
    C4 H4A . . 0.9500 no
    C5 H5A . . 0.9500 no
    C6 H6A . . 0.9500 no
    C7 H7A . . 0.9500 no
    C9 H9A . . 0.9500 no
    C10 H10A . . 0.9500 no
    C11 H11A . . 0.9500 no
    C12 H12A . . 0.9500 no
    C13 H13A . . 0.9500 no
loop_
    _geom_contact_atom_site_label_1
    _geom_contact_atom_site_label_2
    _geom_contact_distance
    _geom_contact_site_symmetry_1
    _geom_contact_site_symmetry_2
    _geom_contact_publ_flag
    Au1 C6 3.773(6) . 1_545 no
    Au1 C7 3.756(6) . 1_545 no
    Au1 C4 3.910(6) . 3_575 no
    Au1 C5 3.759(5) . 3_575 no
    Au1 C8 3.601(4) . 2_555 no
    Au1 C9 3.857(7) . 2_555 no
    Au1 Au1 3.4286(4) . 2_555 no
    Au1 H7A 3.5200 . 1_545 no
    Au1 H9A 3.2700 . . no
    Au1 H3A 3.1900 . . no
    Au1 H6A 3.5600 . 1_545 no
    Au1 H4A 3.6100 . 3_575 no
    Au1 H5A 3.3100 . 3_575 no
    Cl1 H1A 2.7000 . 2_545 no
    Cl1 H13A 2.8900 . 2_545 no
    Cl1 H4A 3.0400 . 3_565 no
    Cl1 H5A 3.0300 . 3_575 no
    Cl1 H11A 3.1300 . 5_545 no
    C3 C3 3.416(8) . 3_575 no
    C3 C4 3.481(7) . 3_575 no
    C4 Au1 3.910(6) . 3_575 no
    C4 C3 3.481(7) . 3_575 no
    C5 Au1 3.759(5) . 3_575 no
    C6 Au1 3.773(6) . 1_565 no
    C7 Au1 3.756(6) . 1_565 no
    C8 Au1 3.601(4) . 2_555 no
    C9 Au1 3.857(7) . 2_555 no
    C1 H7A 3.0900 . 2_555 no
    C1 H13A 2.9600 . 2_555 no
    C1 H13A 2.9600 . . no
    C1 H7A 3.0900 . . no
    C3 H11A 3.0300 . 7_465 no
    C4 H11A 3.0200 . 7_465 no
    C13 H1A 2.8800 . . no
    C13 H4A 2.9500 . 4_575 no
    H1A C13 2.8800 . . no
    H1A H13A 2.2700 . . no
    H1A Cl1 2.7000 . 2_565 no
    H3A Au1 3.1900 . . no
    H4A Au1 3.6100 . 3_575 no
    H4A Cl1 3.0400 . 3_565 no
    H4A C13 2.9500 . 4_574 no
    H5A Au1 3.3100 . 3_575 no
    H5A Cl1 3.0300 . 3_575 no
    H6A Au1 3.5600 . 1_565 no
    H7A Au1 3.5200 . 1_565 no
    H7A C1 3.0900 . . no
    H7A H13A 2.5900 . . no
    H9A Au1 3.2700 . . no
    H11A Cl1 3.1300 . 5_455 no
    H11A C3 3.0300 . 7_465 no
    H11A C4 3.0200 . 7_465 no
    H13A C1 2.9600 . . no
    H13A H1A 2.2700 . . no
    H13A H7A 2.5900 . . no
    H13A Cl1 2.8900 . 2_565 no
loop_
    _geom_angle_atom_site_label_1
    _geom_angle_atom_site_label_2
    _geom_angle_atom_site_label_3
    _geom_angle_site_symmetry_1
    _geom_angle_site_symmetry_2
    _geom_angle_site_symmetry_3
    _geom_angle
    _geom_angle_publ_flag
    As1 Au1 Cl1 . . . 174.82(4) yes
    Au1 As1 C1 . . . 108.88(12) yes
    Au1 As1 C2 . . . 116.75(14) yes
    Au1 As1 C8 . . . 116.18(13) yes
    C1 As1 C2 . . . 104.16(19) yes
    C1 As1 C8 . . . 104.90(11) yes
    C2 As1 C8 . . . 104.72(19) yes
    As1 C1 As1 . . 2_555 109.5(3) yes
    As1 C2 C3 . . . 119.2(3) yes
    As1 C2 C7 . . . 120.7(4) yes
    C3 C2 C7 . . . 120.1(4) no
    C2 C3 C4 . . . 120.1(5) no
    C3 C4 C5 . . . 119.9(5) no
    C4 C5 C6 . . . 120.1(5) no
    C5 C6 C7 . . . 120.4(6) no
    C2 C7 C6 . . . 119.4(5) no
    As1 C8 C9 . . . 118.9(4) yes
    As1 C8 C13 . . . 121.7(4) yes
    C9 C8 C13 . . . 119.4(5) no
    C8 C9 C10 . . . 120.1(6) no
    C9 C10 C11 . . . 119.8(6) no
    C10 C11 C12 . . . 120.4(6) no
    C11 C12 C13 . . . 120.9(6) no
    C8 C13 C12 . . . 119.3(5) no
    As1 C1 H1A . . . 110.00 no
    As1 C1 H1A . . 2_555 110.00 no
    As1 C1 H1A 2_555 . . 110.00 no
    H1A C1 H1A . . 2_555 108.00 no
    As1 C1 H1A 2_555 . 2_555 110.00 no
    C2 C3 H3A . . . 120.00 no
    C4 C3 H3A . . . 120.00 no
    C3 C4 H4A . . . 120.00 no
    C5 C4 H4A . . . 120.00 no
    C4 C5 H5A . . . 120.00 no
    C6 C5 H5A . . . 120.00 no
    C5 C6 H6A . . . 120.00 no
    C7 C6 H6A . . . 120.00 no
    C2 C7 H7A . . . 120.00 no
    C6 C7 H7A . . . 120.00 no
    C8 C9 H9A . . . 120.00 no
    C10 C9 H9A . . . 120.00 no
    C9 C10 H10A . . . 120.00 no
    C11 C10 H10A . . . 120.00 no
    C10 C11 H11A . . . 120.00 no
    C12 C11 H11A . . . 120.00 no
    C11 C12 H12A . . . 119.00 no
    C13 C12 H12A . . . 120.00 no
    C8 C13 H13A . . . 120.00 no
    C12 C13 H13A . . . 120.00 no
loop_
    _geom_torsion_atom_site_label_1
    _geom_torsion_atom_site_label_2
    _geom_torsion_atom_site_label_3
    _geom_torsion_atom_site_label_4
    _geom_torsion_site_symmetry_1
    _geom_torsion_site_symmetry_2
    _geom_torsion_site_symmetry_3
    _geom_torsion_site_symmetry_4
    _geom_torsion
    _geom_torsion_publ_flag
    Au1 As1 C1 As1 . . . 2_555 -34.87(4) no
    C2 As1 C1 As1 . . . 2_555 -160.10(16) no
    C8 As1 C1 As1 . . . 2_555 90.12(13) no
    Au1 As1 C2 C3 . . . . 12.2(5) no
    C1 As1 C2 C3 . . . . 132.3(4) no
    C8 As1 C2 C3 . . . . -117.9(4) no
    Au1 As1 C2 C7 . . . . -168.1(4) no
    C1 As1 C2 C7 . . . . -48.1(5) no
    C8 As1 C2 C7 . . . . 61.9(5) no
    C2 As1 C8 C9 . . . . 104.0(4) no
    Au1 As1 C8 C9 . . . . -26.4(4) no
    C1 As1 C8 C9 . . . . -146.6(4) no
    C2 As1 C8 C13 . . . . -73.6(4) no
    Au1 As1 C8 C13 . . . . 156.0(3) no
    C1 As1 C8 C13 . . . . 35.7(4) no
    As1 C2 C3 C4 . . . . 179.4(4) no
    C3 C2 C7 C6 . . . . 0.4(9) no
    C7 C2 C3 C4 . . . . -0.3(8) no
    As1 C2 C7 C6 . . . . -179.4(5) no
    C2 C3 C4 C5 . . . . 0.7(8) no
    C3 C4 C5 C6 . . . . -1.1(8) no
    C4 C5 C6 C7 . . . . 1.2(10) no
    C5 C6 C7 C2 . . . . -0.8(10) no
    As1 C8 C9 C10 . . . . -176.9(5) no
    C13 C8 C9 C10 . . . . 0.8(8) no
    As1 C8 C13 C12 . . . . 177.9(4) no
    C9 C8 C13 C12 . . . . 0.3(7) no
    C8 C9 C10 C11 . . . . -1.1(10) no
    C9 C10 C11 C12 . . . . 0.2(11) no
    C10 C11 C12 C13 . . . . 1.0(10) no
    C11 C12 C13 C8 . . . . -1.2(8) no
loop_
    _geom_hbond_atom_site_label_D
    _geom_hbond_atom_site_label_H
    _geom_hbond_atom_site_label_A
    _geom_hbond_site_symmetry_A
    _geom_hbond_distance_DH
    _geom_hbond_distance_HA
    _geom_hbond_distance_DA
    _geom_hbond_angle_DHA
    _geom_hbond_publ_flag
    C1 H1A Cl1 2_565 0.9900 2.7000 3.658(4) 163.00 yes
