# Supplementary material for: μ-Bis(diphenyl­arsino)methane-κ2 As:As′-bis­[chloridogold(I)]
Source: Acta Crystallogr Sect E Struct Rep Online. 2009 Feb 18;65(Pt 3):m281. doi: 10.1107/S1600536809004802 (PMC2968680; doi:10.1107/S1600536809004802)
Supplement: Supplementary file 2 [file e-65-0m281-Isup2.hkl]

# 
# h,k,l, Fc-squared, Fo-squared, sigma(Fo-squared) and status flag 
# 
data_I
_shelx_title '  E113A  STOE IPDS MEASUREMENT' 
_shelx_refln_list_code          4 
_shelx_F_calc_maximum      770.20 
_exptl_crystal_F_000      1720.00 
_reflns_d_resolution_high  0.7868 
 
loop_ 
 _symmetry_equiv_pos_as_xyz 
 'x, y, z' 
 '-x, y, -z+1/2' 
 'x+1/2, y+1/2, z' 
 '-x+1/2, y+1/2, -z+1/2' 
 '-x, -y, -z' 
 'x, -y, z-1/2' 
 '-x+1/2, -y+1/2, -z' 
 'x+1/2, -y+1/2, z-1/2' 
 
_cell_length_a    22.7171 
_cell_length_b     7.3151 
_cell_length_c    18.2047 
_cell_angle_alpha  90.000 
_cell_angle_beta  120.342 
_cell_angle_gamma  90.000 
 
_shelx_F_squared_multiplier     1.000 
 
loop_ 
 _refln_index_h 
 _refln_index_k 
 _refln_index_l 
 _refln_F_squared_calc 
 _refln_F_squared_meas 
 _refln_F_squared_sigma 
 _refln_observed_status 
   2   0   0   593200.38   564550.81   4657.27 o 
   4   0   0   189978.45   197039.17  15987.00 o 
   6   0   0    48352.59    50021.93   2981.92 o 
   8   0   0    85066.41    84776.80   3149.16 o 
  10   0   0    45634.16    44190.17    348.75 o 
  12   0   0   118737.77   113626.23   1570.85 o 
  14   0   0   112501.34   106701.63   6111.60 o 
  16   0   0    99408.20    92245.73   4119.99 o 
  18   0   0    61996.65    60704.58   1841.66 o 
  20   0   0    23611.03    23145.70   1021.45 o 
  22   0   0    12115.43    12943.94    277.53 o 
  24   0   0     2532.23     2687.10    285.45 o 
   1   1   0    57476.89    63962.05   1871.36 o 
   3   1   0   169111.25   178974.50   5638.80 o 
   5   1   0   227125.03   220864.05   5340.83 o 
   7   1   0   223098.42   222790.09  10232.64 o 
   9   1   0   161322.94   158167.44   5075.48 o 
  11   1   0   105887.72   100218.45   1989.06 o 
  13   1   0    51603.54    48429.87   1231.67 o 
  15   1   0    27001.03    26891.71    476.47 o 
  17   1   0    10743.54    10891.21    258.85 o 
  19   1   0     4659.03     4914.12    162.31 o 
  21   1   0     4913.41     5583.33    188.71 o 
  23   1   0     5058.87     5543.18    187.03 o 
   0   2   0    14133.32    16416.25   1269.52 o 
   2   2   0    33294.37    34144.43   1154.17 o 
   4   2   0    40793.77    42941.38   1397.46 o 
   6   2   0    25189.34    24501.62    670.23 o 
   8   2   0    11722.56    11240.68    323.13 o 
  10   2   0    29976.16    29725.18    859.31 o 
  12   2   0    24946.46    23886.72    518.78 o 
  14   2   0     7750.07     7881.16    177.68 o 
  16   2   0      459.77      488.95    136.13 o 
  18   2   0     2110.64     2318.67    149.71 o 
  20   2   0     1284.08     1278.66    161.09 o 
  22   2   0     1755.13     1757.67    159.23 o 
  24   2   0     1721.20     1833.14    216.70 o 
   1   3   0    11381.10    13258.85    261.15 o 
   3   3   0     2836.76     3448.90    209.62 o 
   5   3   0    18171.55    19803.91    617.89 o 
   7   3   0    20020.25    18774.26    607.78 o 
   9   3   0    36031.94    33539.24    957.39 o 
  11   3   0    41459.76    38989.82   1640.94 o 
  13   3   0    17381.74    17270.82    659.21 o 
  15   3   0       63.30      -24.81    135.21 o 
  17   3   0      176.86      278.93    188.93 o 
  19   3   0     1390.21     1665.36    177.61 o 
  21   3   0       62.59       29.20    145.42 o 
  23   3   0     1374.78     1234.18    191.24 o 
   0   4   0   245254.61   239279.88   9130.27 o 
   2   4   0   196730.44   185730.48   4472.74 o 
   4   4   0   104835.67   104276.10   2174.89 o 
   6   4   0    31145.89    30586.50   1567.03 o 
   8   4   0     7812.19     7105.10    318.52 o 
  10   4   0    10143.87    10143.72    315.29 o 
  12   4   0    24306.97    22655.42    925.46 o 
  14   4   0    38442.19    37364.28   1216.08 o 
  16   4   0    35481.04    35173.75   1349.91 o 
  18   4   0    26343.30    28012.69   1223.28 o 
  20   4   0    11183.43    11359.00    367.33 o 
  22   4   0     3247.20     3040.70    179.46 o 
   1   5   0   102935.09    95477.77   2413.12 o 
   3   5   0    92143.05    88288.32   2548.44 o 
   5   5   0    87277.52    84328.09   3000.47 o 
   7   5   0    94682.71    93906.41   3999.21 o 
   9   5   0    89575.09    86363.19   3517.56 o 
  11   5   0    71541.95    65669.24   3498.52 o 
  13   5   0    44629.46    44641.23   2781.43 o 
  15   5   0    21898.12    21504.45   1151.17 o 
  17   5   0     9285.36     9524.26    499.31 o 
  19   5   0     6224.99     6830.26    376.61 o 
  21   5   0     5383.11     3964.54    416.41 o 
   0   6   0    18289.63    18438.96    416.70 o 
   2   6   0    26644.04    26024.06    681.48 o 
   4   6   0    51263.20    47123.96   1491.26 o 
   6   6   0    55849.65    55403.22    822.24 o 
   8   6   0    62816.46    63841.84   1399.28 o 
  10   6   0    44292.09    44969.49   1456.82 o 
  12   6   0    20854.45    19602.41   1029.35 o 
  14   6   0     9306.83     9441.29    446.51 o 
  16   6   0     4337.94     4093.93    177.49 o 
  18   6   0     4497.83     4837.39    355.74 o 
   1   7   0    16061.16    14972.21    441.91 o 
   3   7   0    13694.40    13449.07    326.48 o 
   5   7   0     5452.01     5241.06    197.24 o 
   7   7   0     1456.81     1401.61    185.02 o 
   9   7   0       45.99       44.22    214.81 o 
  11   7   0       51.47      117.66    205.47 o 
  13   7   0     1123.54     1081.08    198.99 o 
  15   7   0     5599.47     5014.28    194.46 o 
   0   8   0    11333.63    11148.63    357.74 o 
   2   8   0     9201.57     9233.33    409.70 o 
   4   8   0     3691.10     3760.16    211.93 o 
   6   8   0       32.70       96.06    169.75 o 
   8   8   0      347.87      442.23    178.50 o 
  10   8   0        8.80      -31.61    232.33 o 
  12   8   0      632.52      340.98    235.82 o 
   1   9   0    10013.12     9491.53    233.50 o 
   3   9   0     8939.25     8810.42    413.34 o 
   5   9   0     9245.57     9281.16    375.30 o 
 -25   1   1      267.36      435.02    195.23 o 
 -23   1   1     1742.47     1671.87    173.55 o 
 -21   1   1     6018.39     5979.34    249.45 o 
 -19   1   1    13739.24    14680.07    223.97 o 
 -17   1   1    15839.78    15244.13    317.86 o 
 -15   1   1     6815.58     6477.88    155.43 o 
 -13   1   1      612.19      566.81    135.41 o 
 -11   1   1     6899.03     7483.91    164.73 o 
  -9   1   1     2633.13     2838.78    154.74 o 
  -7   1   1    91536.20    96612.76   2343.88 o 
  -5   1   1   199949.98   204747.34   7708.72 o 
  -3   1   1    59115.88    65081.36   1692.26 o 
  -1   1   1   214491.88   214639.34   6785.87 o 
   1   1   1   115193.41   116245.16   4767.99 o 
   3   1   1    69330.70    69563.24   1448.44 o 
   5   1   1    11959.98    12703.40    578.60 o 
   7   1   1    18648.21    19069.17    324.61 o 
   9   1   1    23787.07    24361.76    232.19 o 
  11   1   1    45782.39    43991.99   1653.14 o 
  13   1   1    37682.23    37376.61    637.60 o 
  15   1   1    37726.78    35515.36    447.16 o 
  17   1   1    28182.04    26638.21    347.04 o 
  19   1   1    14748.32    14398.06    518.32 o 
  21   1   1     4912.04     4994.41    161.99 o 
  23   1   1     1009.79      766.16    166.89 o 
 -24   2   1     1083.30     1172.17    186.97 o 
 -22   2   1       96.05       95.29    144.75 o 
 -20   2   1       12.64      -30.71    129.86 o 
 -18   2   1      450.58      644.32    221.48 o 
 -16   2   1     4038.81     4001.04    147.11 o 
 -14   2   1    26639.49    27502.53    396.55 o 
 -12   2   1    88206.36    83940.48   2229.34 o 
 -10   2   1   131115.91   126670.52   2505.34 o 
  -8   2   1   151870.84   145634.25   3045.76 o 
  -6   2   1   174820.89   181303.75   6445.83 o 
  -4   2   1    99967.34   106954.60   3249.49 o 
  -2   2   1    37666.12    38452.53   1001.90 o 
   0   2   1    26451.92    27571.75    695.61 o 
   2   2   1    85823.91    89420.84   3526.84 o 
   4   2   1   257409.25   260357.59   5489.37 o 
   6   2   1   367419.34   365130.25  11418.39 o 
   8   2   1   341138.91   319863.63   7666.73 o 
  10   2   1   179359.05   175459.31   4998.55 o 
  12   2   1    50944.47    51490.49    764.14 o 
  14   2   1    10264.00    10656.42    184.80 o 
  16   2   1    12126.88    11991.34    293.15 o 
  18   2   1    11358.30    11420.48    508.76 o 
  20   2   1    16372.92    16296.05    592.07 o 
  22   2   1    17397.29    16991.22    548.87 o 
 -23   3   1      919.18      965.99    193.21 o 
 -21   3   1     5905.66     6409.09    212.31 o 
 -19   3   1    17084.46    17130.48    453.94 o 
 -17   3   1    21724.73    21824.22    518.93 o 
 -15   3   1     9046.84     9417.30    275.31 o 
 -13   3   1    12623.43    12416.78    242.10 o 
 -11   3   1    11501.64    11183.93    274.21 o 
  -9   3   1    37061.76    35081.57   1300.18 o 
  -7   3   1    57574.46    55803.67   2177.08 o 
  -5   3   1   154057.30   152971.70   5107.98 o 
  -3   3   1   187010.83   187656.20   4895.58 o 
  -1   3   1   233923.39   234086.45   5553.15 o 
   1   3   1   139869.61   137663.31   2243.79 o 
   3   3   1    93600.33    90305.26   2016.58 o 
   5   3   1   120756.06   122748.96   4201.10 o 
   7   3   1    67431.18    61345.73   2040.20 o 
   9   3   1    67492.57    64988.38   2243.49 o 
  11   3   1    59777.83    60269.88   1502.64 o 
  13   3   1    76947.13    75930.83   2285.58 o 
  15   3   1    44697.02    45497.99   1503.28 o 
  17   3   1    44191.30    47016.32   1536.08 o 
  19   3   1    20277.84    21212.01    741.32 o 
  21   3   1    12741.76    13103.96    519.38 o 
 -22   4   1     1991.64     1975.39    183.38 o 
 -20   4   1     2916.62     3336.60    244.26 o 
 -18   4   1     2758.52     2984.54    168.37 o 
 -16   4   1    11456.88    11890.44    564.03 o 
 -14   4   1    10835.12    10985.21    373.32 o 
 -12   4   1     5954.07     5739.79    266.81 o 
 -10   4   1     9214.93     8749.29    298.80 o 
  -8   4   1    14706.45    15119.91    764.20 o 
  -6   4   1    15644.41    15337.60    353.18 o 
  -4   4   1    44836.24    45083.50   1287.02 o 
  -2   4   1    77158.70    74692.56   1981.55 o 
   0   4   1    63816.87    64107.95   1100.18 o 
   2   4   1    65074.75    64164.61   1322.45 o 
   4   4   1    33167.91    30703.71    329.26 o 
   6   4   1    25020.25    24479.42    984.91 o 
   8   4   1    15131.33    15940.50    744.29 o 
  10   4   1    11618.18    12152.18    585.42 o 
  12   4   1    18796.47    18208.05    718.77 o 
  14   4   1    29931.18    30560.78   1065.62 o 
  16   4   1    17148.97    17536.70    724.91 o 
  18   4   1     9787.79    11105.41    466.47 o 
  20   4   1     6053.97     6290.65    316.41 o 
 -21   5   1     1379.48     1443.11    216.00 o 
 -19   5   1     1520.69     1509.53    181.80 o 
 -17   5   1     1112.01     1127.27    168.48 o 
 -15   5   1      603.46      538.33    156.06 o 
 -13   5   1     7333.48     7446.84    360.49 o 
 -11   5   1    16481.53    15417.57    666.94 o 
  -9   5   1     9188.54     8870.25    323.63 o 
  -7   5   1      296.20      382.97    161.25 o 
  -5   5   1     5163.04     5022.92    183.64 o 
  -3   5   1    15891.53    14543.02    493.27 o 
  -1   5   1     9512.09     9215.22    223.18 o 
   1   5   1       73.21       97.18    140.93 o 
   3   5   1     3044.05     2910.08    185.77 o 
   5   5   1     3940.49     3746.84    205.52 o 
   7   5   1     4588.47     4297.89    159.77 o 
   9   5   1     2508.99     2393.13    190.08 o 
  11   5   1      251.06      495.08    157.70 o 
  13   5   1      856.42      850.68    157.51 o 
  15   5   1     2733.07     2631.88    186.38 o 
  17   5   1     1909.78     2028.85    186.71 o 
  19   5   1      302.74      482.64    193.02 o 
 -18   6   1        5.12      202.13    206.08 o 
 -16   6   1      147.96      102.42    185.56 o 
 -14   6   1     2318.81     2553.88    220.94 o 
 -12   6   1     7099.53     7122.85    391.30 o 
 -10   6   1    14656.79    14609.03    358.96 o 
  -8   6   1    23820.16    23510.69   1223.64 o 
  -6   6   1    16552.83    16088.22    433.79 o 
  -4   6   1     3616.93     3890.52    204.23 o 
  -2   6   1      264.66      600.42    202.06 o 
   0   6   1     1278.21     1453.93    185.06 o 
   2   6   1     4469.07     4178.47    171.19 o 
   4   6   1    33035.75    32604.72    779.48 o 
   6   6   1    53358.05    50065.37    854.39 o 
   8   6   1    43759.59    43814.60   1910.60 o 
  10   6   1    20459.63    20039.90   1129.68 o 
  12   6   1     8127.76     7443.24    423.14 o 
  14   6   1      608.24      583.47    171.87 o 
  16   6   1      175.86      109.15    209.11 o 
  18   6   1      955.35      970.86    262.53 o 
 -15   7   1     4409.51     4386.02    241.32 o 
 -13   7   1     4984.53     4586.17    204.93 o 
 -11   7   1     6858.38     6794.83    243.60 o 
  -9   7   1    10645.35    10542.37    338.89 o 
  -7   7   1    11312.82    11927.33    210.86 o 
  -5   7   1    24965.31    24737.48    470.76 o 
  -3   7   1    37302.39    35704.49    894.75 o 
  -1   7   1    35787.57    34487.68    763.53 o 
   1   7   1    34567.72    34529.46    840.76 o 
   3   7   1    35706.03    34811.18    803.16 o 
   5   7   1    25536.62    25162.41    690.20 o 
   7   7   1    24657.01    25075.15    814.78 o 
   9   7   1    22196.00    22682.44    683.88 o 
  11   7   1    15912.69    16140.02    358.21 o 
  13   7   1    14872.69    15121.01    571.54 o 
  15   7   1    14082.82    13061.69    931.04 o 
 -12   8   1     3230.79     2851.75    258.08 o 
 -10   8   1     3440.83     3079.06    227.49 o 
  -8   8   1     4682.21     4809.40    221.44 o 
  -6   8   1    10528.89    10157.17    373.78 o 
  -4   8   1    19474.92    18814.66    669.33 o 
  -2   8   1    31813.14    32147.42   1111.73 o 
   0   8   1    35060.05    34461.79   1024.20 o 
   2   8   1    28813.01    28202.29    805.64 o 
   4   8   1    15331.58    14722.71    382.90 o 
   6   8   1     9676.18     9459.93    253.28 o 
   8   8   1     6812.75     6818.54    301.51 o 
  10   8   1     7777.39     7238.55    364.95 o 
  -5   9   1     1109.46      891.29    214.51 o 
  -3   9   1      408.13      604.67    225.17 o 
  -1   9   1      845.91      788.00    197.97 o 
   1   9   1     4452.25     4156.29    215.70 o 
   3   9   1     8200.68     8165.76    242.56 o 
   5   9   1     9163.45     8688.54    430.36 o 
 -26   0   2     1429.95     1154.57    475.47 o 
 -24   0   2       82.73      190.88    232.33 o 
 -22   0   2     1003.13     1189.84    248.29 o 
 -20   0   2     1746.33     2038.08    200.54 o 
 -18   0   2      740.34      607.47    204.34 o 
 -16   0   2     3082.63     3304.24    221.99 o 
 -14   0   2     3343.47     3019.53    228.49 o 
 -12   0   2     9022.19     9579.03    231.72 o 
 -10   0   2     6191.35     6760.13    231.02 o 
  -8   0   2    17331.86    20037.03    687.81 o 
  -6   0   2   105242.42   110051.04   4754.36 o 
  -4   0   2   144921.59   153306.98   1231.67 o 
  -2   0   2   139760.59   162331.20  15397.77 o 
   0   0   2   104980.91   125584.16   5205.09 o 
   2   0   2    18189.03    19403.30    496.90 o 
   4   0   2   122559.90   124276.13   1995.96 o 
   6   0   2    14068.01    15482.53   1009.89 o 
   8   0   2     6277.07     6636.92    258.36 o 
  10   0   2    36766.95    36198.18    358.24 o 
  12   0   2   104995.31    97234.80   2616.24 o 
  14   0   2    86789.03    81158.66   1505.27 o 
  16   0   2    64243.09    61807.56    591.32 o 
  18   0   2    28756.08    28193.92   2585.99 o 
  20   0   2     7186.84     7552.17    272.60 o 
  22   0   2     1947.63     1586.28    192.65 o 
 -25   1   2      415.51      259.77    223.40 o 
 -23   1   2     2169.05     2303.07    162.36 o 
 -21   1   2     4459.12     4327.88    165.34 o 
 -19   1   2     7637.78     7396.38    166.31 o 
 -17   1   2     3291.01     3286.74    151.62 o 
 -15   1   2     1063.48     1128.48    155.59 o 
 -13   1   2    21343.00    20560.50    740.18 o 
 -11   1   2    46838.93    45717.36    801.18 o 
  -9   1   2    12598.43    12720.99    204.23 o 
  -7   1   2     4776.83     5353.96    179.62 o 
  -5   1   2    23137.91    25874.97    448.66 o 
  -3   1   2      804.54     1189.74    178.58 o 
  -1   1   2    10820.22    12228.37    446.96 o 
   1   1   2    92964.48    95202.19   2693.12 o 
   3   1   2   152301.03   151066.88   3318.37 o 
   5   1   2    60169.02    60972.68   1396.15 o 
   7   1   2    47737.67    46767.14    831.43 o 
   9   1   2    36507.89    34770.56    953.76 o 
  11   1   2    19451.50    18737.20    400.34 o 
  13   1   2     6270.15     6423.56    168.82 o 
  15   1   2     8877.23     8621.16    246.26 o 
  17   1   2     6228.51     6379.00    181.56 o 
  19   1   2     8663.04     9031.38    296.79 o 
  21   1   2     9169.15     9640.08    179.55 o 
  23   1   2     8069.55     8220.39    278.64 o 
 -24   2   2      220.33      233.44    176.14 o 
 -22   2   2      254.31      273.03    178.59 o 
 -20   2   2       35.46      -31.16    150.89 o 
 -18   2   2     1583.63     1626.60    135.14 o 
 -16   2   2      112.04      305.20    178.50 o 
 -14   2   2      479.71      456.75    141.88 o 
 -12   2   2      321.79      352.85    142.44 o 
 -10   2   2     2575.72     2535.73    156.96 o 
  -8   2   2     7197.77     7592.65    254.53 o 
  -6   2   2    16529.58    18927.73    389.87 o 
  -4   2   2       67.76      142.61    163.84 o 
  -2   2   2     1259.69     1810.43    208.89 o 
   0   2   2     6033.96     7224.33    258.15 o 
   2   2   2     1225.30     1446.24    186.10 o 
   4   2   2    10026.83    10044.09    235.01 o 
   6   2   2    17120.15    17669.31    409.73 o 
   8   2   2    17950.22    18310.45    475.86 o 
  10   2   2     3520.11     3293.80    154.91 o 
  12   2   2     1726.50     1874.87    159.08 o 
  14   2   2      211.35      347.59    138.10 o 
  16   2   2     1884.24     2049.57    198.18 o 
  18   2   2     1689.07     1727.99    149.55 o 
  20   2   2     1359.14     1417.74    172.73 o 
  22   2   2     1472.40     1518.71    198.13 o 
 -23   3   2     3328.69     3249.40    171.46 o 
 -21   3   2     6927.26     7025.47    268.89 o 
 -19   3   2     3153.58     3438.11    194.01 o 
 -17   3   2     1125.23     1255.44    151.79 o 
 -15   3   2      500.32      597.77    127.23 o 
 -13   3   2    20340.80    20056.59    481.10 o 
 -11   3   2    17184.16    17002.69    841.19 o 
  -9   3   2     3924.97     3486.71    140.52 o 
  -7   3   2       85.56      175.39    131.61 o 
  -5   3   2    11628.88    11112.76    194.56 o 
  -3   3   2    35450.75    36225.92    940.48 o 
  -1   3   2     1651.84     1771.44    198.89 o 
   1   3   2     8750.68     8984.20    236.79 o 
   3   3   2    72210.89    71350.25   1526.55 o 
   5   3   2    61447.58    61928.01   2282.63 o 
   7   3   2    21009.80    19546.16    659.86 o 
   9   3   2     7524.44     7402.02    278.71 o 
  11   3   2      450.67      473.10    159.12 o 
  13   3   2     2395.52     2541.08    147.06 o 
  15   3   2      138.99      254.10    174.24 o 
  17   3   2     1758.58     1881.03    185.10 o 
  19   3   2     2802.81     2902.99    182.76 o 
  21   3   2     4206.65     4213.30    212.91 o 
 -22   4   2      801.89      579.89    203.54 o 
 -20   4   2       55.44     -106.22    173.26 o 
 -18   4   2        7.90      209.19    170.08 o 
 -16   4   2     4428.51     4547.04    178.23 o 
 -14   4   2     4541.45     4385.69    165.31 o 
 -12   4   2     7468.28     7229.97    312.06 o 
 -10   4   2       12.85       34.03    173.79 o 
  -8   4   2      946.22      890.70    141.08 o 
  -6   4   2     8422.48     7860.77    168.70 o 
  -4   4   2    16963.77    16096.00    338.34 o 
  -2   4   2    60771.87    60433.42   1539.03 o 
   0   4   2    54285.66    54073.79   1301.03 o 
   2   4   2    18930.53    18901.29    760.13 o 
   4   4   2     3113.66     3117.23    158.15 o 
   6   4   2      223.95      743.50    235.84 o 
   8   4   2     1981.29     2251.17    202.40 o 
  10   4   2    11695.96    11707.31    528.56 o 
  12   4   2    43090.98    40653.93   1862.74 o 
  14   4   2    47239.29    47462.29   1366.18 o 
  16   4   2    31320.00    31282.51   1136.11 o 
  18   4   2     6943.20     7602.69    318.07 o 
  20   4   2     1777.17     1905.22    211.01 o 
 -21   5   2     1166.26      992.31    186.55 o 
 -19   5   2     1110.22     1036.68    182.85 o 
 -17   5   2      258.84      230.96    204.66 o 
 -15   5   2      615.08      954.16    195.92 o 
 -13   5   2     1711.79     1847.75    166.30 o 
 -11   5   2     4103.20     3880.93    141.90 o 
  -9   5   2     5636.81     5609.81    298.73 o 
  -7   5   2     3700.91     4007.50    173.27 o 
  -5   5   2     1924.28     1895.77    205.20 o 
  -3   5   2     4662.65     4612.42    207.47 o 
  -1   5   2    14535.35    13479.58    211.14 o 
   1   5   2    18214.72    18611.15    543.60 o 
   3   5   2    29225.93    28911.87    799.81 o 
   5   5   2    44117.30    42307.30    686.73 o 
   7   5   2    46312.61    43567.74   1465.74 o 
   9   5   2    23477.02    21946.63    998.30 o 
  11   5   2    16784.95    15898.20    883.39 o 
  13   5   2    11803.87    12067.08    597.84 o 
  15   5   2     9227.72     9477.95    571.20 o 
  17   5   2     7908.77     7562.80    412.21 o 
  19   5   2     8235.56     8064.58    456.84 o 
 -20   6   2      232.92      307.53    257.86 o 
 -18   6   2      133.79      177.30    217.58 o 
 -16   6   2       47.41       57.95    211.28 o 
 -14   6   2      609.78      649.91    187.56 o 
 -12   6   2     1616.53     1701.92    167.01 o 
 -10   6   2     2847.92     2905.22    230.26 o 
  -8   6   2     2477.02     2608.11    147.67 o 
  -6   6   2     2563.47     2499.99    169.75 o 
  -4   6   2     1968.43     1993.82    185.59 o 
  -2   6   2      296.66      306.13    200.88 o 
   0   6   2     4826.90     4559.82    179.81 o 
   2   6   2    12932.92    12377.27    204.64 o 
   4   6   2    14922.91    14504.33    314.69 o 
   6   6   2    14310.99    14127.57    382.63 o 
   8   6   2    17527.07    17795.53    774.47 o 
  10   6   2    10284.11    10302.84    481.53 o 
  12   6   2     5318.81     5230.83    233.91 o 
  14   6   2     2163.25     2193.46    166.45 o 
  16   6   2     1684.76     1750.17    189.88 o 
 -17   7   2     1255.68     1379.02    246.71 o 
 -15   7   2       77.47      282.99    254.49 o 
 -13   7   2     3513.05     3461.40    214.16 o 
 -11   7   2     2613.65     2901.59    232.33 o 
  -9   7   2      324.80      287.20    210.99 o 
  -7   7   2     3846.64     4224.39    421.73 o 
  -5   7   2    16009.52    15589.49    293.55 o 
  -3   7   2    22029.89    20898.68    460.23 o 
  -1   7   2     4723.72     4866.74    216.99 o 
   1   7   2      116.30      204.86    213.64 o 
   3   7   2     2925.99     2891.63    217.34 o 
   5   7   2     2917.30     3198.17    182.54 o 
   7   7   2      271.79      173.71    155.12 o 
   9   7   2     1471.11     1537.30    247.13 o 
  11   7   2     3420.95     3221.11    216.24 o 
  13   7   2     4110.34     4291.28    243.90 o 
 -12   8   2     1769.20     1451.12    219.26 o 
 -10   8   2      613.85      663.51    230.29 o 
  -8   8   2        0.86      -64.46    212.61 o 
  -6   8   2      826.82      660.56    205.84 o 
  -4   8   2     2245.72     2359.52    217.92 o 
  -2   8   2     2883.98     2914.36    208.12 o 
   0   8   2     3006.62     3006.89    222.95 o 
   2   8   2      955.90      849.67    210.91 o 
   4   8   2      240.58      292.84    199.02 o 
   6   8   2      764.49      698.93    185.56 o 
   8   8   2       26.18       -3.83    205.20 o 
  10   8   2     1419.86     1158.62    207.71 o 
  -7   9   2      307.61      311.36    570.13 o 
  -5   9   2      502.43      505.08    203.06 o 
  -3   9   2      855.55      944.54    224.76 o 
  -1   9   2     1635.86     1546.83    195.59 o 
   1   9   2     2001.31     1883.31    221.69 o 
   3   9   2     2098.36     2174.49    209.78 o 
 -25   1   3      761.60      810.18    173.36 o 
 -23   1   3      280.11      187.31    162.12 o 
 -21   1   3      962.76     1054.13    148.82 o 
 -19   1   3     2147.95     2186.80    133.94 o 
 -17   1   3    11748.35    11335.93    291.63 o 
 -15   1   3    34733.47    33233.22    317.54 o 
 -13   1   3    47169.63    43833.47    277.14 o 
 -11   1   3    51538.70    50190.38    679.90 o 
  -9   1   3     5058.65     5230.93    166.82 o 
  -7   1   3     2970.71     3120.39    158.58 o 
  -5   1   3    14298.34    15243.74    373.64 o 
  -3   1   3    22033.48    25125.15    609.39 o 
  -1   1   3    12618.44    14164.20    319.89 o 
   1   1   3   127720.91   141539.11   3298.55 o 
   3   1   3    31714.53    34818.93    703.79 o 
   5   1   3    20393.68    20419.19    392.03 o 
   7   1   3      350.28      421.96    155.80 o 
   9   1   3     2890.46     3019.52    157.76 o 
  11   1   3    25911.63    24314.70    641.25 o 
  13   1   3    16600.00    16469.12    551.60 o 
  15   1   3     5473.48     5111.12    145.13 o 
  17   1   3      199.68      412.74    168.57 o 
  19   1   3       16.23      236.59    182.76 o 
  21   1   3       54.02      103.06    179.73 o 
 -24   2   3    22880.67    22958.29    822.30 o 
 -22   2   3    30197.58    31093.07    417.15 o 
 -20   2   3    20101.25    20532.72    389.21 o 
 -18   2   3     8252.85     8091.70    221.03 o 
 -16   2   3     2145.99     2347.59    161.51 o 
 -14   2   3      506.11      596.46    121.49 o 
 -12   2   3     9243.70     8792.83    174.78 o 
 -10   2   3    40736.79    42572.24    262.21 o 
  -8   2   3    83755.58    87531.23   2156.47 o 
  -6   2   3    77189.38    83158.84   2132.00 o 
  -4   2   3    46854.60    49814.62   1354.30 o 
  -2   2   3     5153.35     6174.55    326.33 o 
   0   2   3     5408.84     6896.25    247.93 o 
   2   2   3     7800.02     8262.86    285.50 o 
   4   2   3     9440.45     9758.50    272.90 o 
   6   2   3    10131.48    10092.31    372.09 o 
   8   2   3     4558.61     4699.43    149.15 o 
  10   2   3      191.56      324.58    159.09 o 
  12   2   3     3641.95     3650.80    161.81 o 
  14   2   3     1249.14     1362.20    141.15 o 
  16   2   3      357.14      395.87    175.64 o 
  18   2   3     3775.10     3870.17    178.71 o 
  20   2   3    10751.94    10971.92    327.67 o 
  22   2   3     8450.63     8186.05    252.00 o 
 -25   3   3     2597.56     2682.41    212.78 o 
 -23   3   3     2663.73     3052.80    209.00 o 
 -21   3   3     7686.95     8531.61    315.33 o 
 -19   3   3     8925.18     9371.44    320.56 o 
 -17   3   3    23421.45    21864.53    614.20 o 
 -15   3   3    23215.16    23172.92    534.67 o 
 -13   3   3    40626.38    42190.97    911.12 o 
 -11   3   3    44650.47    42499.21   1012.74 o 
  -9   3   3    25721.80    25563.30    778.21 o 
  -7   3   3     1429.27     1352.30    176.57 o 
  -5   3   3      164.88      417.25    172.26 o 
  -3   3   3     1571.22     1693.88    211.94 o 
  -1   3   3     3825.98     3962.39    201.75 o 
   1   3   3    18400.25    19626.29    493.08 o 
   3   3   3    15726.71    15753.66    521.00 o 
   5   3   3     7096.51     6965.87    237.99 o 
   7   3   3      161.08      522.53    190.17 o 
   9   3   3     3578.35     3458.72    176.86 o 
  11   3   3     7765.49     7043.59    328.26 o 
  13   3   3     7186.05     7364.06    195.22 o 
  15   3   3     4909.27     5191.93    223.54 o 
  17   3   3     2764.07     2817.50    214.55 o 
  19   3   3       67.20      -73.30    188.65 o 
  21   3   3       90.84      203.64    212.73 o 
 -24   4   3      532.88      419.96    206.18 o 
 -22   4   3      613.15      744.21    205.60 o 
 -20   4   3     1944.75     2223.98    202.62 o 
 -18   4   3     5124.26     5508.29    183.30 o 
 -16   4   3     3887.50     4100.15    153.30 o 
 -14   4   3    14676.63    14768.56    688.01 o 
 -12   4   3     7351.97     7216.92    214.60 o 
 -10   4   3     2218.43     2357.60    165.72 o 
  -8   4   3      926.89      921.06    142.84 o 
  -6   4   3     2674.76     2974.01    160.57 o 
  -4   4   3      703.41      613.48    172.80 o 
  -2   4   3     1719.98     1747.28    186.56 o 
   0   4   3      838.13      785.66    185.20 o 
   2   4   3     1656.86     1476.34    155.25 o 
   4   4   3     5224.30     5093.90    148.84 o 
   6   4   3       74.26       62.93    127.77 o 
   8   4   3      141.24      133.60    136.29 o 
  10   4   3      917.74     1093.07    154.34 o 
  12   4   3     1143.10     1200.02    136.56 o 
  14   4   3      942.12     1102.93    183.88 o 
  16   4   3      133.18      195.73    229.70 o 
  18   4   3      447.70      521.62    214.92 o 
  20   4   3      209.61      195.61    208.69 o 
 -21   5   3      732.39      622.43    230.73 o 
 -19   5   3      438.29      605.51    208.09 o 
 -17   5   3      125.99       12.86    176.84 o 
 -15   5   3     3901.15     4134.94    281.62 o 
 -13   5   3    15828.51    15070.70    645.09 o 
 -11   5   3     9474.38     9203.67    383.17 o 
  -9   5   3       38.70      181.36    171.01 o 
  -7   5   3     8902.57     9020.98    288.31 o 
  -5   5   3    17636.29    17328.18    644.17 o 
  -3   5   3    24117.04    23412.08    650.17 o 
  -1   5   3     1168.51     1149.33    206.97 o 
   1   5   3     7345.28     7305.56    218.38 o 
   3   5   3    23057.17    22420.40    497.83 o 
   5   5   3    12104.20    11783.03    337.54 o 
   7   5   3       11.79      -86.76    178.43 o 
   9   5   3     6649.93     6390.75    243.75 o 
  11   5   3    10254.87     9925.88    625.28 o 
  13   5   3     6625.12     6803.11    390.92 o 
  15   5   3     2209.05     2237.65    186.83 o 
  17   5   3       47.43      -11.92    197.64 o 
 -20   6   3     5689.72     5300.51    300.29 o 
 -18   6   3     2275.32     2149.95    238.73 o 
 -16   6   3      260.77      374.52    177.33 o 
 -14   6   3      213.54      158.10    188.08 o 
 -12   6   3      606.81      742.60    176.47 o 
 -10   6   3     5893.61     5912.29    211.07 o 
  -8   6   3    14561.40    14617.31    260.27 o 
  -6   6   3    16383.34    16861.43    645.30 o 
  -4   6   3    15235.08    15304.61    471.24 o 
  -2   6   3     1652.93     1701.27    170.69 o 
   0   6   3       74.61       66.36    163.29 o 
   2   6   3     1877.37     1865.45    178.64 o 
   4   6   3     4287.66     4114.43    172.03 o 
   6   6   3     3558.65     3555.15    214.01 o 
   8   6   3      875.26      852.85    188.44 o 
  10   6   3       24.80      246.52    156.67 o 
  12   6   3      507.33      455.59    206.23 o 
  14   6   3      641.80      602.08    190.11 o 
  16   6   3      148.69      108.35    227.89 o 
 -17   7   3     5577.84     5859.35    312.27 o 
 -15   7   3     6083.70     6007.00    240.91 o 
 -13   7   3     6805.27     6370.62    271.85 o 
 -11   7   3     7045.72     7319.99    256.16 o 
  -9   7   3     6940.38     6965.96    229.52 o 
  -7   7   3     2964.56     2945.94    191.49 o 
  -5   7   3      148.54      115.16    214.90 o 
  -3   7   3     1743.76     1673.00    203.64 o 
  -1   7   3     2938.37     2945.42    197.05 o 
   1   7   3     1076.07     1064.43    214.60 o 
   3   7   3      166.10      197.99    153.29 o 
   5   7   3      138.96      236.65    161.29 o 
   7   7   3      558.20      594.83    188.34 o 
   9   7   3      947.82     1211.88    242.90 o 
  11   7   3     1181.13     1445.57    266.24 o 
  13   7   3     1073.06      980.00    237.25 o 
 -14   8   3     7196.48     6465.28    956.94 o 
 -12   8   3     4437.15     4636.93    237.69 o 
 -10   8   3     2095.28     2192.70    261.42 o 
  -8   8   3     1097.96      961.32    216.43 o 
  -6   8   3      916.65      881.40    221.44 o 
  -4   8   3      863.59      716.69    210.62 o 
  -2   8   3      773.19      857.08    196.19 o 
   0   8   3      901.73     1017.46    217.97 o 
   2   8   3     1565.61     1448.19    185.79 o 
   4   8   3      838.40      762.72    198.68 o 
   6   8   3      229.75      250.81    234.95 o 
   8   8   3       31.91      151.08    226.41 o 
  10   8   3      306.69      278.40    224.75 o 
  -7   9   3     3305.24     3375.33    479.29 o 
  -5   9   3     6679.41     6790.73    330.62 o 
  -3   9   3     4092.99     4116.16    256.13 o 
  -1   9   3      506.19      378.65    214.34 o 
   1   9   3      567.59      444.89    195.61 o 
   3   9   3     2150.40     2085.19    408.87 o 
 -26   0   4     3178.59     3227.76    318.68 o 
 -24   0   4     1650.74     1829.69    207.76 o 
 -22   0   4    12127.99    12254.86    250.46 o 
 -20   0   4    35085.89    34188.21   1068.44 o 
 -18   0   4   107438.73   103952.90   8537.47 o 
 -16   0   4   191456.41   179983.72   6779.80 o 
 -14   0   4   167740.81   159633.03   5241.21 o 
 -12   0   4   156404.97   152010.36   8737.21 o 
 -10   0   4    25490.27    23823.98    283.22 o 
  -8   0   4    22375.84    23020.18    304.66 o 
  -6   0   4    56838.35    59676.10    610.49 o 
  -4   0   4   222232.39   239470.92   1782.69 o 
  -2   0   4    96100.61   101462.27   4924.94 o 
   0   0   4   410571.81   418990.41  18466.96 o 
   2   0   4   189158.97   211634.02   5508.55 o 
   4   0   4    84714.46    88224.53   2090.93 o 
   6   0   4    28904.12    29859.66    902.35 o 
   8   0   4    16230.64    16670.42    535.10 o 
  10   0   4      290.05      108.46    212.78 o 
  12   0   4       97.34      277.58    237.78 o 
  14   0   4      108.50      -25.13    213.44 o 
  16   0   4     2932.27     3143.09    249.82 o 
  18   0   4     6311.34     6543.34    241.53 o 
  20   0   4     5369.21     5461.04    379.57 o 
 -25   1   4    17947.14    19123.20    717.01 o 
 -23   1   4    24047.96    25229.96    766.27 o 
 -21   1   4    21515.57    22481.68    450.14 o 
 -19   1   4    22010.48    21770.13    552.37 o 
 -17   1   4    21753.55    21657.26    332.48 o 
 -15   1   4    30942.55    29206.90    394.46 o 
 -13   1   4    61892.70    60050.48    962.88 o 
 -11   1   4    74587.48    71720.70   1535.40 o 
  -9   1   4   130312.91   131380.95   1989.15 o 
  -7   1   4   162952.38   169005.84   2278.04 o 
  -5   1   4   238124.84   233496.22  12350.93 o 
  -3   1   4   156726.20   162771.69   2105.27 o 
  -1   1   4   140232.66   143134.02   2961.32 o 
   1   1   4    10801.79    12391.76    451.34 o 
   3   1   4    13489.38    14277.42    335.26 o 
   5   1   4    17712.49    18936.49    339.30 o 
   7   1   4    22712.05    22018.04    719.96 o 
   9   1   4    36284.00    34842.35    736.36 o 
  11   1   4    42500.36    42065.95    621.41 o 
  13   1   4    17963.21    17654.20    498.73 o 
  15   1   4     2164.34     2258.95    163.38 o 
  17   1   4       99.89       -8.55    168.22 o 
  19   1   4     1173.93     1138.27    185.21 o 
  21   1   4      461.75      272.71    155.87 o 
 -26   2   4     1161.01     1224.56    201.17 o 
 -24   2   4     2199.43     2666.14    198.55 o 
 -22   2   4     2044.86     2467.11    164.33 o 
 -20   2   4     2565.14     2893.42    168.28 o 
 -18   2   4     3629.77     3536.52    138.72 o 
 -16   2   4     4295.19     4380.26    143.05 o 
 -14   2   4      888.28     1121.38    118.69 o 
 -12   2   4     5043.06     4837.61    156.25 o 
 -10   2   4    19366.02    19126.84    306.38 o 
  -8   2   4    25188.55    25359.27    237.24 o 
  -6   2   4    13465.90    13535.16    455.40 o 
  -4   2   4    17654.72    19657.43    382.64 o 
  -2   2   4     6690.06     7375.36    277.87 o 
   0   2   4      175.39      201.30    182.38 o 
   2   2   4     4671.87     4267.42    193.17 o 
   4   2   4     1203.16      993.87    156.33 o 
   6   2   4    10695.92    10692.04    290.72 o 
   8   2   4     3438.73     3389.68    165.87 o 
  10   2   4     3852.53     4005.79    171.93 o 
  12   2   4      920.63      989.19    164.94 o 
  14   2   4     1207.09     1400.84    176.73 o 
  16   2   4      257.65      174.54    164.87 o 
  18   2   4      147.72        4.77    193.59 o 
  20   2   4      133.73      216.07    184.31 o 
 -25   3   4     3983.54     3920.34    263.59 o 
 -23   3   4     4900.96     4870.23    162.28 o 
 -21   3   4     2670.42     2710.10    150.05 o 
 -19   3   4      768.19      567.89    172.29 o 
 -17   3   4     2520.76     2534.39    177.85 o 
 -15   3   4      124.72      243.19    141.67 o 
 -13   3   4       84.39      290.42    150.39 o 
 -11   3   4     4082.86     4269.00    198.43 o 
  -9   3   4    15936.55    15872.03    501.32 o 
  -7   3   4    36298.39    36087.04   1274.36 o 
  -5   3   4    85019.62    86899.37   1254.82 o 
  -3   3   4    32078.09    36195.34   1537.00 o 
  -1   3   4      380.13      459.15    191.96 o 
   1   3   4     6284.72     6464.83    251.27 o 
   3   3   4    15640.71    15318.09    405.97 o 
   5   3   4     1579.22     1332.96    155.61 o 
   7   3   4     1483.13     1383.18    111.32 o 
   9   3   4    13709.73    13316.08    357.84 o 
  11   3   4    18812.91    18909.30    632.95 o 
  13   3   4     5534.25     5670.45    277.54 o 
  15   3   4      770.70      909.28    178.46 o 
  17   3   4     2031.43     2390.67    200.83 o 
  19   3   4     1946.25     1896.43    198.49 o 
 -24   4   4     1257.66     1215.66    182.32 o 
 -22   4   4     3477.69     3298.21    236.09 o 
 -20   4   4    16807.20    17703.68    549.34 o 
 -18   4   4    45425.49    45636.06   1942.54 o 
 -16   4   4    76371.02    71697.81   2612.79 o 
 -14   4   4    79323.19    77986.87   3386.76 o 
 -12   4   4    60006.18    60107.67   1883.71 o 
 -10   4   4    17821.46    18023.48    593.58 o 
  -8   4   4     7569.28     7470.89    201.05 o 
  -6   4   4     8901.11     9037.27    201.46 o 
  -4   4   4    35100.39    36320.20    791.75 o 
  -2   4   4    81244.11    82026.07   1322.20 o 
   0   4   4   114112.09   112602.05   1321.19 o 
   2   4   4    81725.80    74311.38   1247.80 o 
   4   4   4    44465.11    40175.84   1297.44 o 
   6   4   4    14809.75    13879.27    352.04 o 
   8   4   4      405.48      511.46    172.58 o 
  10   4   4       63.07      157.72    156.32 o 
  12   4   4       26.05      316.98    155.29 o 
  14   4   4      542.50      399.39    182.69 o 
  16   4   4     1166.80     1365.65    199.95 o 
  18   4   4     2164.93     2150.77    202.70 o 
 -21   5   4    13769.09    14030.18    652.70 o 
 -19   5   4    15448.43    15100.79    661.07 o 
 -17   5   4    18683.81    18750.15    935.12 o 
 -15   5   4    29585.02    28901.13   1431.15 o 
 -13   5   4    40146.18    37776.29   1478.80 o 
 -11   5   4    45741.75    45219.71   1464.18 o 
  -9   5   4    60407.75    59972.61    731.65 o 
  -7   5   4    71585.25    70959.37   1806.93 o 
  -5   5   4    77808.57    79747.38   2491.08 o 
  -3   5   4    63630.08    62314.37   1889.80 o 
  -1   5   4    42492.14    44305.59   1054.61 o 
   1   5   4    17903.04    17321.87    444.31 o 
   3   5   4     7071.50     7102.42    204.37 o 
   5   5   4    11839.33    11870.71    389.35 o 
   7   5   4    24213.97    22538.70   1025.18 o 
   9   5   4    19730.31    19662.50    926.62 o 
  11   5   4     6923.91     6616.27    396.82 o 
  13   5   4     3407.27     3426.29    207.15 o 
  15   5   4      869.20      753.02    160.21 o 
  17   5   4       86.74      284.00    204.95 o 
 -20   6   4     8077.42     8370.36    660.06 o 
 -18   6   4     6861.20     6672.23    328.33 o 
 -16   6   4     6900.55     6953.44    248.09 o 
 -14   6   4     9812.77     9455.12    321.59 o 
 -12   6   4    18613.35    18289.51    563.88 o 
 -10   6   4    40356.29    39757.72   1845.40 o 
  -8   6   4    58656.25    54450.91   1923.55 o 
  -6   6   4    38930.47    37693.46   1717.08 o 
  -4   6   4    25936.95    26014.24    619.44 o 
  -2   6   4    13800.48    14064.46    508.91 o 
   0   6   4     9249.39     9404.71    374.15 o 
   2   6   4    11655.42    11164.96    339.15 o 
   4   6   4    12013.78    11260.01    191.83 o 
   6   6   4     9212.57     8756.98    197.89 o 
   8   6   4    10083.46     9795.63    456.97 o 
  10   6   4     9646.06     8976.71    331.21 o 
  12   6   4     4944.72     4916.03    193.62 o 
  14   6   4     2383.97     2688.09    235.77 o 
 -17   7   4     3037.45     3010.38    223.63 o 
 -15   7   4     6639.57     7170.72    317.32 o 
 -13   7   4     5953.18     5998.51    244.67 o 
 -11   7   4     2580.54     2679.74    255.36 o 
  -9   7   4      210.63      403.45    221.82 o 
  -7   7   4      386.36      387.05    181.30 o 
  -5   7   4      483.78      312.12    219.37 o 
  -3   7   4      157.92      323.39    210.47 o 
  -1   7   4     4478.27     4500.96    196.32 o 
   1   7   4    12753.71    12324.75    507.29 o 
   3   7   4    19768.94    19681.56    462.64 o 
   5   7   4     7924.81     7564.42    247.00 o 
   7   7   4      610.64      637.66    216.10 o 
   9   7   4      494.84      351.69    187.90 o 
  11   7   4     1126.84     1043.35    244.27 o 
  13   7   4      337.85      104.21    262.57 o 
 -14   8   4     5925.65     5730.23    308.39 o 
 -12   8   4     1560.55     1866.59    222.44 o 
 -10   8   4       31.46     -159.01    261.30 o 
  -8   8   4      179.56      179.35    246.94 o 
  -6   8   4      195.73      104.84    235.10 o 
  -4   8   4      305.10      385.19    206.68 o 
  -2   8   4     2784.29     2919.41    219.86 o 
   0   8   4     5046.11     4995.62    227.02 o 
   2   8   4     2712.33     2662.59    200.29 o 
   4   8   4     1201.02     1163.94    211.72 o 
   6   8   4       27.45      133.05    211.95 o 
   8   8   4       96.14      145.72    221.96 o 
  -5   9   4     6419.57     6582.36    322.77 o 
  -3   9   4     4738.44     4871.17    248.42 o 
  -1   9   4     3324.04     3200.08    222.99 o 
   1   9   4     3527.25     3715.89    249.54 o 
 -27   1   5      219.24        4.18    187.85 o 
 -25   1   5      380.58      323.45    146.56 o 
 -23   1   5     6453.25     6691.77    185.91 o 
 -21   1   5    18212.49    18513.75    284.24 o 
 -19   1   5    36563.07    36397.87    753.57 o 
 -17   1   5    46899.88    47202.99    576.67 o 
 -15   1   5    43532.56    39355.21    816.32 o 
 -13   1   5    41625.78    40397.30    922.30 o 
 -11   1   5    28477.57    28159.70    558.24 o 
  -9   1   5    32015.37    33889.59    768.58 o 
  -7   1   5    69297.22    74681.01    665.78 o 
  -5   1   5    57534.38    63117.53   1028.77 o 
  -3   1   5    56630.18    61469.87   1443.31 o 
  -1   1   5   148535.11   152427.52   3855.49 o 
   1   1   5   184199.27   197616.23   4021.50 o 
   3   1   5   116197.97   113854.29   4066.93 o 
   5   1   5    52533.60    52618.18    991.62 o 
   7   1   5    10660.13    11090.75    493.88 o 
   9   1   5      929.33     1115.53    134.70 o 
  11   1   5     1871.24     2104.14    198.91 o 
  13   1   5     5306.23     5430.98    170.61 o 
  15   1   5    11772.82    12445.25    344.38 o 
  17   1   5    10423.75    10944.81    364.37 o 
  19   1   5     7090.06     7263.25    231.81 o 
 -26   2   5    17052.45    17113.07    412.88 o 
 -24   2   5    26911.66    28399.69    806.46 o 
 -22   2   5    25675.66    26932.72    884.78 o 
 -20   2   5    19312.39    19412.27    532.04 o 
 -18   2   5    17535.09    16792.88    495.34 o 
 -16   2   5    12041.22    11749.91    484.27 o 
 -14   2   5    49697.99    48267.18    372.67 o 
 -12   2   5   157575.19   154246.47   3995.91 o 
 -10   2   5   338071.09   325622.25  12030.83 o 
  -8   2   5   379453.94   363405.53  16960.41 o 
  -6   2   5   350957.53   311424.94   1100.63 o 
  -4   2   5   176407.72   185701.38   4557.94 o 
  -2   2   5    81621.47    90134.40   1376.15 o 
   0   2   5    21193.78    21862.86   1162.70 o 
   2   2   5    27789.20    29049.49   1228.15 o 
   4   2   5   140863.02   133669.09   4869.55 o 
   6   2   5   161795.53   154427.58   4803.22 o 
   8   2   5   140002.48   130012.21   4343.92 o 
  10   2   5    89084.84    87012.66   2707.57 o 
  12   2   5    41401.05    40292.11    686.36 o 
  14   2   5     5891.00     6284.40    268.27 o 
  16   2   5     2274.95     2190.78    178.71 o 
  18   2   5      572.32      464.73    176.90 o 
  20   2   5      683.68      704.36    179.06 o 
 -25   3   5     6837.40     7116.12    205.00 o 
 -23   3   5    12653.39    13119.77    504.95 o 
 -21   3   5    31233.76    30681.26   1068.89 o 
 -19   3   5    45968.48    44448.49   1323.78 o 
 -17   3   5    84430.04    84757.91   1719.62 o 
 -15   3   5    64650.78    64107.84   1680.88 o 
 -13   3   5    85153.31    82033.87   2559.74 o 
 -11   3   5    80546.85    76569.45   2325.41 o 
  -9   3   5   120938.42   113445.03   2852.54 o 
  -7   3   5   105734.78   102367.20   2771.53 o 
  -5   3   5   148218.97   145964.47   2027.04 o 
  -3   3   5   147849.11   152607.14   7614.84 o 
  -1   3   5   194142.44   199255.30   2205.62 o 
   1   3   5   218050.08   207487.38   6357.39 o 
   3   3   5   147613.98   141348.80   3404.70 o 
   5   3   5   102884.07    95920.02   2688.07 o 
   7   3   5    38697.15    36326.51   1316.41 o 
   9   3   5    17764.26    17051.17    646.78 o 
  11   3   5    11350.53    11016.07    432.47 o 
  13   3   5    22047.83    24051.20    832.38 o 
  15   3   5    18240.44    19721.46   1014.54 o 
  17   3   5    14323.89    15146.02    350.93 o 
  19   3   5     6608.18     6802.81    245.33 o 
 -24   4   5     1405.48     1533.70    177.17 o 
 -22   4   5     4985.70     5380.99    216.01 o 
 -20   4   5    13969.60    15245.28    607.48 o 
 -18   4   5    19518.33    19669.33    722.45 o 
 -16   4   5    32282.06    31960.77   1065.81 o 
 -14   4   5    43145.98    42165.73   1206.78 o 
 -12   4   5    17854.50    17359.95    591.90 o 
 -10   4   5    15555.45    15913.55    439.63 o 
  -8   4   5    23490.36    23463.08    580.24 o 
  -6   4   5    34574.85    33821.73    960.60 o 
  -4   4   5    43058.06    41725.69    771.87 o 
  -2   4   5    76422.43    76584.74   2141.10 o 
   0   4   5    78720.78    76098.73   1950.55 o 
   2   4   5    51170.30    47464.38   1076.25 o 
   4   4   5    19789.04    18415.94    523.69 o 
   6   4   5    11029.87    10669.32    421.97 o 
   8   4   5    15257.13    14766.23    915.26 o 
  10   4   5     8177.50     8078.17    330.04 o 
  12   4   5     5217.74     5236.72    282.79 o 
  14   4   5     5532.75     5804.70    255.48 o 
  16   4   5     6355.90     6395.55    291.84 o 
  18   4   5     3565.64     3752.10    209.51 o 
 -23   5   5      673.12      759.41    190.07 o 
 -21   5   5      329.38      481.40    276.51 o 
 -19   5   5     2125.41     2095.21    200.15 o 
 -17   5   5     2440.72     2341.51    173.84 o 
 -15   5   5      168.82      244.44    175.34 o 
 -13   5   5      281.43      411.83    145.83 o 
 -11   5   5     6163.13     6200.67    352.35 o 
  -9   5   5     5536.08     5448.51    203.32 o 
  -7   5   5     3807.90     3800.81    207.71 o 
  -5   5   5     1498.99     1775.56    223.14 o 
  -3   5   5       10.44      333.12    203.21 o 
  -1   5   5     7531.80     7968.91    194.86 o 
   1   5   5     2776.56     2834.59    205.36 o 
   3   5   5     1246.08     1353.27    186.39 o 
   5   5   5       35.44       55.04    153.65 o 
   7   5   5     1943.31     1903.71    135.85 o 
   9   5   5     7474.72     7531.57    456.07 o 
  11   5   5     7202.31     7454.21    458.83 o 
  13   5   5     1974.52     1937.06    251.16 o 
  15   5   5      176.10      171.12    246.56 o 
  17   5   5     1639.57     1499.02    314.55 o 
 -20   6   5     1546.08     1524.39    208.29 o 
 -18   6   5      662.12      716.38    183.79 o 
 -16   6   5      402.27      558.84    186.81 o 
 -14   6   5     4011.33     3966.45    173.51 o 
 -12   6   5    21000.28    21110.03    822.60 o 
 -10   6   5    48667.52    49565.37   1387.87 o 
  -8   6   5    63667.72    61986.61   3078.18 o 
  -6   6   5    42581.52    42730.62   1723.78 o 
  -4   6   5    11350.85    11337.42    224.89 o 
  -2   6   5      758.39      860.72    183.77 o 
   0   6   5     3945.92     4173.72    195.45 o 
   2   6   5     6100.40     6082.77    183.83 o 
   4   6   5    10849.08    10489.01    203.39 o 
   6   6   5    17135.10    16361.69    215.76 o 
   8   6   5    21283.25    19238.50    686.23 o 
  10   6   5    11233.29    10940.28    405.27 o 
  12   6   5     5763.22     5360.53    293.46 o 
  14   6   5     1116.55      778.43    183.52 o 
 -17   7   5    17015.39    15345.92    462.87 o 
 -15   7   5    21092.02    20653.98    723.25 o 
 -13   7   5    19875.44    20734.14    687.53 o 
 -11   7   5    18872.05    20008.94    675.55 o 
  -9   7   5    23342.96    24313.13   1008.29 o 
  -7   7   5    30140.91    29748.98   1007.59 o 
  -5   7   5    39766.59    40575.18   1336.70 o 
  -3   7   5    43015.33    43560.77   1845.30 o 
  -1   7   5    32711.79    34180.55   1511.37 o 
   1   7   5    31264.75    30467.02   1157.76 o 
   3   7   5    32235.35    31802.36    736.21 o 
   5   7   5    20710.44    20049.25    496.90 o 
   7   7   5    10468.66    10222.16    238.87 o 
   9   7   5     8123.69     7921.42    289.20 o 
  11   7   5     5965.55     5445.18    272.98 o 
 -14   8   5    20445.21    19824.68    536.41 o 
 -12   8   5    15443.68    14415.31    826.65 o 
 -10   8   5    12514.79    12419.00    283.16 o 
  -8   8   5     9148.23     8648.55    334.96 o 
  -6   8   5    13974.00    14578.55    577.89 o 
  -4   8   5    26005.50    27435.75   1064.94 o 
  -2   8   5    38279.52    38546.19   1888.98 o 
   0   8   5    40692.19    41885.22   1945.75 o 
   2   8   5    31656.23    31585.93    937.76 o 
   4   8   5    14847.31    14868.94    465.56 o 
   6   8   5     7161.97     6734.92    201.74 o 
   8   8   5     4140.68     3759.59    221.43 o 
  -5   9   5     7365.25     6045.17    328.98 o 
  -3   9   5     5545.06     5296.62    244.45 o 
  -1   9   5     2184.42     2017.63    257.25 o 
 -26   0   6      517.66      649.97    256.47 o 
 -24   0   6     4339.97     4597.50    251.97 o 
 -22   0   6    17171.49    17894.24   1309.94 o 
 -20   0   6    32742.31    33196.89    885.90 o 
 -18   0   6    72792.21    70877.53   3666.34 o 
 -16   0   6    94472.45    92034.08   2456.62 o 
 -14   0   6    89633.61    85772.39    867.72 o 
 -12   0   6    51597.57    49095.68    774.81 o 
 -10   0   6     6246.55     6209.93    184.44 o 
  -8   0   6    53515.46    56314.08   1079.73 o 
  -6   0   6   145553.23   153334.38    778.22 o 
  -4   0   6   347696.81   370587.16   7415.42 o 
  -2   0   6   404304.31   435589.72  26077.40 o 
   0   0   6   540739.69   565498.75  27812.74 o 
   2   0   6   192277.61   200179.70   6744.49 o 
   4   0   6   103968.70   101608.80   1086.83 o 
   6   0   6    28767.04    28165.88    948.95 o 
   8   0   6    12798.77    12505.98    228.04 o 
  10   0   6    19499.34    19522.60    871.47 o 
  12   0   6    56870.29    57808.48   1135.54 o 
  14   0   6    67925.46    63996.64   1386.17 o 
  16   0   6    40636.44    41768.34    694.56 o 
  18   0   6    18395.84    18254.03    320.89 o 
  20   0   6     6023.56     6076.33    324.34 o 
 -27   1   6     6076.81     6616.84    363.14 o 
 -25   1   6     6582.64     6762.71    159.94 o 
 -23   1   6     4021.68     4544.14    198.94 o 
 -21   1   6     2463.06     3019.17    183.26 o 
 -19   1   6     5683.27     5592.94    155.46 o 
 -17   1   6     9571.34     9471.77    179.49 o 
 -15   1   6    47247.64    45316.64    583.14 o 
 -13   1   6   106025.33   101991.73   2383.59 o 
 -11   1   6   154277.91   152331.69   3167.55 o 
  -9   1   6   180263.14   177295.64   3877.34 o 
  -7   1   6   110956.20   114118.59    885.61 o 
  -5   1   6    71366.11    77564.25   1135.31 o 
  -3   1   6    90328.20    99814.92    996.39 o 
  -1   1   6   139732.16   142413.17   3943.14 o 
   1   1   6    62534.54    67756.26   1308.34 o 
   3   1   6   120430.45   114457.88   2100.60 o 
   5   1   6   100983.47    97494.60   2235.70 o 
   7   1   6   112692.13   104543.85   1802.91 o 
   9   1   6    89700.30    86077.16   2998.08 o 
  11   1   6    51320.61    49402.04    828.10 o 
  13   1   6    12049.40    12722.19    257.07 o 
  15   1   6     5373.50     5586.54    235.51 o 
  17   1   6     3560.19     3601.51    148.57 o 
  19   1   6     3359.95     3446.61    207.89 o 
 -26   2   6     1090.11     1026.50    173.77 o 
 -24   2   6     1130.09     1183.23    200.44 o 
 -22   2   6     1243.98     1301.18    149.10 o 
 -20   2   6      370.18      508.20    196.10 o 
 -18   2   6     3125.70     3393.06    157.98 o 
 -16   2   6     2252.80     2342.55    128.87 o 
 -14   2   6     4099.85     3881.39    144.45 o 
 -12   2   6    11014.08    10812.03    195.59 o 
 -10   2   6    25478.62    25738.28    285.81 o 
  -8   2   6    14140.50    13770.33    218.50 o 
  -6   2   6    22483.14    23481.92    336.94 o 
  -4   2   6    11080.05    11492.95    827.76 o 
  -2   2   6     3687.88     3636.06    222.73 o 
   0   2   6     6538.24     6534.48    218.86 o 
   2   2   6    14538.00    14464.04    445.69 o 
   4   2   6     9064.70     8546.55    292.08 o 
   6   2   6    15403.72    14432.39    721.96 o 
   8   2   6    10122.08    10048.39    325.57 o 
  10   2   6     5895.01     5925.06    312.00 o 
  12   2   6     2471.58     2484.52    164.99 o 
  14   2   6     1476.57     1546.67    184.16 o 
  16   2   6      861.30      782.13    190.11 o 
  18   2   6      991.87      974.08    214.53 o 
 -25   3   6     1443.90     1538.63    170.19 o 
 -23   3   6       75.81      179.32    160.36 o 
 -21   3   6     3646.61     4097.35    183.33 o 
 -19   3   6     2250.14     2331.19    153.56 o 
 -17   3   6       11.81       71.25    159.80 o 
 -15   3   6     1570.68     1517.70    143.12 o 
 -13   3   6    26984.85    26353.98    636.50 o 
 -11   3   6    42274.00    42704.73   1335.44 o 
  -9   3   6    27858.87    26664.67    667.09 o 
  -7   3   6     6464.07     6759.74    241.59 o 
  -5   3   6      436.94      614.68    255.21 o 
  -3   3   6      404.22      575.80    264.95 o 
  -1   3   6     1493.30     1727.36    232.46 o 
   1   3   6     2318.76     2125.55    205.82 o 
   3   3   6     9412.20     9424.19    407.60 o 
   5   3   6    20876.07    20653.33    807.69 o 
   7   3   6    22199.50    20751.82    688.03 o 
   9   3   6    15528.72    14200.08    511.41 o 
  11   3   6     6011.29     5690.87    247.03 o 
  13   3   6      335.48      360.97    164.63 o 
  15   3   6      118.04      482.94    200.22 o 
  17   3   6      102.68      234.07    207.02 o 
 -24   4   6     1515.56     1452.64    165.05 o 
 -22   4   6     7048.07     7112.26    348.37 o 
 -20   4   6    13853.26    14242.81    556.26 o 
 -18   4   6    30642.77    30881.15    951.84 o 
 -16   4   6    32264.34    31587.17   1171.80 o 
 -14   4   6    35609.25    34566.96   1127.46 o 
 -12   4   6    10210.00     9970.75    300.16 o 
 -10   4   6     6300.42     6195.99    190.96 o 
  -8   4   6    11640.49    11042.88    208.65 o 
  -6   4   6    48254.36    47801.34   1511.82 o 
  -4   4   6   106412.01   107503.87    893.19 o 
  -2   4   6   210267.06   214709.13   5341.36 o 
   0   4   6   170982.25   169747.30   6024.37 o 
   2   4   6    80343.57    77236.84   1185.49 o 
   4   4   6    23129.81    21981.09    776.33 o 
   6   4   6     6880.31     6619.94    226.97 o 
   8   4   6     7914.22     7693.21    311.53 o 
  10   4   6    14375.58    13963.69    479.56 o 
  12   4   6    19566.74    19394.66    639.79 o 
  14   4   6    22936.86    22967.50    927.59 o 
  16   4   6    19908.86    19952.21    603.53 o 
 -23   5   6     4352.86     4423.34    207.14 o 
 -21   5   6     3905.18     3928.43    237.68 o 
 -19   5   6     5880.73     6296.13    262.46 o 
 -17   5   6     9223.30     9123.08    413.27 o 
 -15   5   6    27274.39    26470.82   1166.08 o 
 -13   5   6    42273.23    40153.28    832.41 o 
 -11   5   6    60827.77    57856.34   1145.84 o 
  -9   5   6    66846.19    63608.20   2490.90 o 
  -7   5   6    71668.63    70862.92   2022.31 o 
  -5   5   6    66544.73    68446.34   1592.91 o 
  -3   5   6    45816.07    47399.72   1658.97 o 
  -1   5   6    51074.85    52416.91   1660.51 o 
   1   5   6    57265.20    54099.27   1472.86 o 
   3   5   6    65726.95    63022.29   1282.56 o 
   5   5   6    56195.64    53782.99   1343.54 o 
   7   5   6    51199.73    48238.63   1660.15 o 
   9   5   6    34481.68    32988.59   1364.63 o 
  11   5   6    27246.63    28263.61   1300.29 o 
  13   5   6    15051.63    14342.02    757.83 o 
  15   5   6     6678.90     7137.54    492.47 o 
 -20   6   6     3736.81     3868.78    225.41 o 
 -18   6   6     3767.81     3751.08    190.61 o 
 -16   6   6     7137.51     7341.76    234.95 o 
 -14   6   6    13335.96    13312.15    347.92 o 
 -12   6   6    33336.01    32590.43    403.67 o 
 -10   6   6    44395.59    42818.19   1476.93 o 
  -8   6   6    42945.68    40679.81   1589.08 o 
  -6   6   6    36757.26    36607.55   1512.14 o 
  -4   6   6    40416.89    42279.00   1394.33 o 
  -2   6   6    15848.07    17078.68    779.22 o 
   0   6   6    14078.15    13359.06    464.77 o 
   2   6   6    21794.86    21928.50    486.94 o 
   4   6   6    35226.27    35021.97    590.16 o 
   6   6   6    35874.13    36482.45   1182.00 o 
   8   6   6    31819.05    30946.32   1027.82 o 
  10   6   6    19425.85    18025.00    683.90 o 
  12   6   6     9236.99     8949.63    521.61 o 
  14   6   6     3417.37     3096.68    378.23 o 
 -17   7   6     5054.66     4868.06    233.71 o 
 -15   7   6     1085.53     1023.96    201.62 o 
 -13   7   6      324.76      291.77    206.09 o 
 -11   7   6       77.06      140.25    264.86 o 
  -9   7   6      475.11      515.52    230.95 o 
  -7   7   6     3475.98     3332.82    248.27 o 
  -5   7   6     7079.20     7535.84    423.66 o 
  -3   7   6    13502.90    14087.71    599.62 o 
  -1   7   6    12379.08    13389.88    708.60 o 
   1   7   6     7632.68     7518.87    305.62 o 
   3   7   6     2121.10     2107.14    208.32 o 
   5   7   6      409.19      492.94    222.14 o 
   7   7   6       20.62      -90.32    200.90 o 
   9   7   6       10.01      -81.96    203.88 o 
  11   7   6      171.07      317.91    251.79 o 
 -14   8   6      107.67      215.35    228.17 o 
 -12   8   6        0.23       -3.42    248.05 o 
 -10   8   6      165.45       84.80    229.13 o 
  -8   8   6      349.65      390.47    243.01 o 
  -6   8   6      484.94      531.16    235.13 o 
  -4   8   6     5598.62     5662.55    291.24 o 
  -2   8   6     9271.04     9818.29    531.46 o 
   0   8   6     6425.55     6618.61    338.16 o 
   2   8   6     2623.94     2796.80    261.02 o 
   4   8   6      340.54      484.92    202.23 o 
   6   8   6      234.19      241.96    207.98 o 
 -27   1   7     1258.54     1131.18    200.61 o 
 -25   1   7      178.56      407.86    169.50 o 
 -23   1   7     2479.03     2751.91    176.50 o 
 -21   1   7     7135.31     7414.22    224.18 o 
 -19   1   7    10563.13    10232.30    234.97 o 
 -17   1   7     2306.17     2571.32    212.28 o 
 -15   1   7      539.24      661.89    139.35 o 
 -13   1   7     3866.52     3830.99    159.21 o 
 -11   1   7     7534.73     8024.91    196.13 o 
  -9   1   7     4133.07     4085.24    161.52 o 
  -7   1   7    37486.61    39257.11    528.18 o 
  -5   1   7   105052.31   114391.73   2503.42 o 
  -3   1   7   104415.09   113041.28   1695.82 o 
  -1   1   7    78608.31    80733.32   2350.52 o 
   1   1   7     3303.18     3155.47    176.76 o 
   3   1   7     2665.23     2478.99    162.36 o 
   5   1   7     2931.80     2838.59    137.86 o 
   7   1   7     9778.37    10088.34    215.16 o 
   9   1   7     7230.11     7130.40    200.15 o 
  11   1   7    14663.93    14110.43    453.57 o 
  13   1   7    18294.88    18468.88    537.59 o 
  15   1   7    15946.76    16478.71    495.83 o 
  17   1   7     5217.41     5330.59    181.35 o 
  19   1   7     2249.23     1941.95    227.43 o 
 -26   2   7        2.01     -117.39    174.67 o 
 -24   2   7     1090.83     1263.17    179.18 o 
 -22   2   7     3191.92     3303.34    175.52 o 
 -20   2   7      363.33      631.48    195.82 o 
 -18   2   7      179.74      589.39    269.79 o 
 -16   2   7     2422.74     2591.18    157.98 o 
 -14   2   7    24603.58    22584.83    495.03 o 
 -12   2   7    37759.12    34988.93    503.32 o 
 -10   2   7    77140.02    73706.83    909.39 o 
  -8   2   7    64681.61    63394.65   2080.33 o 
  -6   2   7    40998.89    42152.59    745.82 o 
  -4   2   7      466.09      349.73    238.94 o 
  -2   2   7     3337.77     2917.83    240.37 o 
   0   2   7    11308.15    11422.60    340.42 o 
   2   2   7    99058.71   104201.63   4261.88 o 
   4   2   7   123379.38   115014.44   3914.55 o 
   6   2   7    99897.09    92131.71   2896.00 o 
   8   2   7    73102.95    68479.21   2689.01 o 
  10   2   7    33766.76    31247.35   1388.05 o 
  12   2   7     5805.27     5759.34    274.90 o 
  14   2   7     1200.22     1141.35    147.41 o 
  16   2   7     3180.53     2958.47    154.31 o 
  18   2   7     3659.83     3559.98    178.11 o 
 -25   3   7        2.36       21.48    186.49 o 
 -23   3   7     1045.91     1005.25    162.52 o 
 -21   3   7     3215.99     3515.23    178.87 o 
 -19   3   7     6014.67     6093.26    191.67 o 
 -17   3   7     6595.37     7024.97    172.87 o 
 -15   3   7     1880.94     1922.96    149.17 o 
 -13   3   7      858.46      850.62    167.01 o 
 -11   3   7      755.19      801.59    139.31 o 
  -9   3   7    10795.28    10409.13    245.51 o 
  -7   3   7    50125.14    48088.51    360.49 o 
  -5   3   7   100388.73   103506.92    706.70 o 
  -3   3   7    88378.46    91075.30   3584.15 o 
  -1   3   7    60560.17    59999.28   1604.69 o 
   1   3   7    42969.69    40526.01   1989.96 o 
   3   3   7    20220.91    19253.31    575.20 o 
   5   3   7    23661.47    23877.33   1025.54 o 
   7   3   7    20492.69    20170.65    854.04 o 
   9   3   7    27694.28    27251.00   1202.66 o 
  11   3   7    22378.92    22638.01    906.05 o 
  13   3   7    20565.35    20992.98    575.26 o 
  15   3   7    13349.86    14091.76    597.14 o 
  17   3   7    11691.78    11688.74    390.13 o 
 -24   4   7      273.42      235.06    192.92 o 
 -22   4   7     1033.11     1024.05    182.95 o 
 -20   4   7     2057.48     2162.81    168.66 o 
 -18   4   7      672.76      734.88    156.71 o 
 -16   4   7     2882.16     2735.78    157.92 o 
 -14   4   7     1164.51     1088.10    183.66 o 
 -12   4   7     2384.40     2510.67    193.13 o 
 -10   4   7     6584.38     6844.23    231.64 o 
  -8   4   7     5925.51     6173.91    258.23 o 
  -6   4   7     5843.59     5475.16    249.66 o 
  -4   4   7    15332.34    14967.45    292.25 o 
  -2   4   7    29642.96    29630.49    794.21 o 
   0   4   7    19689.78    20173.78    697.37 o 
   2   4   7    13441.89    13707.72    680.34 o 
   4   4   7     8615.87     8317.96    257.11 o 
   6   4   7     4915.34     4740.25    161.06 o 
   8   4   7     1851.14     1750.66    187.74 o 
  10   4   7     3272.85     3356.90    199.61 o 
  12   4   7     8969.39     9173.28    343.66 o 
  14   4   7     8672.62     8781.51    371.88 o 
  16   4   7     4152.94     4178.01    234.51 o 
 -23   5   7      537.81      414.93    181.43 o 
 -21   5   7     3335.37     3262.06    181.42 o 
 -19   5   7     2309.17     2584.87    190.30 o 
 -17   5   7      282.70      353.68    186.82 o 
 -15   5   7     4334.13     4726.41    229.51 o 
 -13   5   7    18062.30    16571.08    308.86 o 
 -11   5   7    15959.16    15054.52    360.82 o 
  -9   5   7      903.53      858.33    179.04 o 
  -7   5   7     4594.69     4727.65    267.21 o 
  -5   5   7     5570.96     5547.40    247.62 o 
  -3   5   7     9171.85     9539.48    408.52 o 
  -1   5   7     2375.14     2414.16    207.95 o 
   1   5   7      216.30      201.41    181.80 o 
   3   5   7     2293.60     2358.24    172.15 o 
   5   5   7     6257.68     6511.27    199.98 o 
   7   5   7     4329.12     4369.41    223.11 o 
   9   5   7      143.12      319.82    197.89 o 
  11   5   7      799.40      892.59    205.49 o 
  13   5   7     2008.33     1744.61    221.87 o 
  15   5   7     2295.77     2122.00    336.18 o 
 -20   6   7     1344.98     1281.72    204.41 o 
 -18   6   7       10.03       11.12    164.06 o 
 -16   6   7      540.69      614.24    236.98 o 
 -14   6   7     3535.30     3460.43    224.46 o 
 -12   6   7     6712.43     6649.43    247.61 o 
 -10   6   7     7346.14     7305.57    285.71 o 
  -8   6   7     4205.06     5026.74    369.38 o 
  -6   6   7     2845.87     2897.86    220.39 o 
  -4   6   7      498.99      652.49    189.38 o 
  -2   6   7      135.30      422.42    230.57 o 
   0   6   7      566.48      657.46    241.28 o 
   2   6   7     5029.92     5277.95    229.49 o 
   4   6   7    22553.10    22819.55    337.13 o 
   6   6   7    31173.46    29360.80    853.56 o 
   8   6   7    15374.41    14596.73    507.51 o 
  10   6   7     3808.36     3377.78    218.53 o 
  12   6   7      613.53      517.43    225.54 o 
 -17   7   7      343.45      417.89    197.62 o 
 -15   7   7      303.48      156.96    241.62 o 
 -13   7   7      733.66      857.27    195.90 o 
 -11   7   7     3263.36     3406.00    270.12 o 
  -9   7   7     5367.33     5426.22    267.99 o 
  -7   7   7     5837.91     5882.07    329.47 o 
  -5   7   7     9689.22    10901.67    488.11 o 
  -3   7   7    11631.61    13220.55    611.08 o 
  -1   7   7    12366.99    12864.22    460.26 o 
   1   7   7    13005.44    13770.38    407.42 o 
   3   7   7    13995.63    14443.28    344.34 o 
   5   7   7     8605.67     8158.44    197.96 o 
   7   7   7     6225.31     6110.43    215.31 o 
   9   7   7     5614.84     5360.12    255.30 o 
 -14   8   7      919.52      837.39    303.59 o 
 -12   8   7      577.87      432.29    252.66 o 
 -10   8   7      986.28     1017.89    318.40 o 
  -8   8   7     2504.87     2237.44    310.80 o 
  -6   8   7     7928.29     8509.84    455.36 o 
  -4   8   7    11637.11    12719.89    664.74 o 
  -2   8   7    14284.39    15846.49    880.78 o 
   0   8   7    14081.47    15342.52    544.05 o 
   2   8   7     7013.20     7345.69    277.19 o 
   4   8   7     2968.97     3136.02    256.38 o 
 -28   0   8     7520.57     8013.25    357.94 o 
 -26   0   8     2856.22     2998.19    238.87 o 
 -24   0   8       92.64      -30.51    293.72 o 
 -22   0   8      386.46      456.61    193.83 o 
 -20   0   8     4167.81     4345.70    248.03 o 
 -18   0   8    21250.06    21021.07   1018.98 o 
 -16   0   8    50411.86    51280.14    344.72 o 
 -14   0   8    46176.07    46947.14    929.14 o 
 -12   0   8    18722.89    19175.03    252.37 o 
 -10   0   8      753.69      998.44    162.65 o 
  -8   0   8      550.93     1103.28    258.38 o 
  -6   0   8      225.31      236.13    251.80 o 
  -4   0   8     7589.92     7549.80    383.93 o 
  -2   0   8    21203.82    25423.80   1326.22 o 
   0   0   8     4335.01     4419.38    262.00 o 
   2   0   8     3266.70     3272.85    210.03 o 
   4   0   8     6533.04     6468.07    259.44 o 
   6   0   8      264.36      220.35    272.12 o 
   8   0   8     2940.50     2968.02    191.53 o 
  10   0   8    16301.87    16711.88    851.04 o 
  12   0   8    22693.50    24411.45    340.74 o 
  14   0   8    17342.92    18567.44    346.64 o 
  16   0   8     4669.61     4548.52    230.06 o 
  18   0   8     1580.76     1275.23    324.67 o 
 -27   1   8     1236.77     1139.40    203.17 o 
 -25   1   8     5387.25     5932.59    233.37 o 
 -23   1   8    14517.31    14452.76    200.70 o 
 -21   1   8    16002.87    15788.62    339.41 o 
 -19   1   8    10696.80    10248.52    162.74 o 
 -17   1   8     4127.63     3966.94    161.49 o 
 -15   1   8     2504.28     2800.48    137.27 o 
 -13   1   8      954.84     1044.47    135.78 o 
 -11   1   8      986.66     1110.37    154.42 o 
  -9   1   8     4159.37     4771.94    180.96 o 
  -7   1   8    10984.34    11354.57    246.73 o 
  -5   1   8    20489.60    21669.42    465.67 o 
  -3   1   8     1903.18     1951.87    228.71 o 
  -1   1   8      297.38      347.08    165.63 o 
   1   1   8    17178.11    17282.25    492.77 o 
   3   1   8    48637.67    48026.62   1060.45 o 
   5   1   8    17856.74    16851.44    462.26 o 
   7   1   8     6961.03     6766.54    172.07 o 
   9   1   8     1579.43     1488.87    182.01 o 
  11   1   8      226.23      325.64    203.88 o 
  13   1   8       58.76       37.66    164.49 o 
  15   1   8     1796.66     1886.87    181.29 o 
  17   1   8     1712.06     1548.51    161.17 o 
 -26   2   8      580.43      597.68    237.62 o 
 -24   2   8      977.32     1128.58    180.56 o 
 -22   2   8      239.18      256.71    160.98 o 
 -20   2   8     1303.76     1353.05    152.77 o 
 -18   2   8      263.62     1064.94    403.17 o 
 -16   2   8     2130.75     2260.02    143.21 o 
 -14   2   8       14.47      112.82    119.90 o 
 -12   2   8       75.08      119.68    158.00 o 
 -10   2   8     1118.69     1459.03    156.50 o 
  -8   2   8     3255.55     3544.23    217.79 o 
  -6   2   8      135.86      214.08    201.14 o 
  -4   2   8      462.41      578.80    175.41 o 
  -2   2   8     1586.41     1758.58    227.36 o 
   0   2   8      667.18      800.60    167.33 o 
   2   2   8       48.02       16.19    124.39 o 
   4   2   8      962.54     1031.28    138.09 o 
   6   2   8      284.65      281.51    172.16 o 
   8   2   8      446.07      359.43    152.62 o 
  10   2   8       59.34       -4.38    177.76 o 
  12   2   8      113.25       90.69    140.05 o 
  14   2   8      120.90       89.56    166.56 o 
  16   2   8       65.96      -53.01    173.54 o 
 -25   3   8     1965.89     2104.74    240.11 o 
 -23   3   8     6694.78     6521.58    192.71 o 
 -21   3   8    10467.50    10258.19    180.61 o 
 -19   3   8     5684.23     5795.02    182.01 o 
 -17   3   8     3001.72     3235.22    184.00 o 
 -15   3   8     3143.44     3120.26    168.25 o 
 -13   3   8    16102.50    15778.50    266.21 o 
 -11   3   8     5385.70     4961.21    180.14 o 
  -9   3   8     4610.45     5000.28    207.58 o 
  -7   3   8    17782.78    18180.78    277.70 o 
  -5   3   8    25631.06    24887.45   1594.69 o 
  -3   3   8    14750.72    14953.76    571.37 o 
  -1   3   8      726.19      758.09    166.13 o 
   1   3   8    12852.33    12389.86    526.68 o 
   3   3   8    28400.42    29947.26   1109.02 o 
   5   3   8    11625.58    11431.14    447.67 o 
   7   3   8     1532.92     1306.00    158.73 o 
   9   3   8        9.27      -61.98    183.12 o 
  11   3   8     1034.13     1124.86    178.63 o 
  13   3   8     1469.56     1607.88    187.58 o 
  15   3   8       57.34      155.39    187.84 o 
 -24   4   8      155.40      178.82    190.97 o 
 -22   4   8       36.08      164.28    164.14 o 
 -20   4   8     1753.34     1593.90    166.55 o 
 -18   4   8     9050.77     9163.30    318.92 o 
 -16   4   8    18178.59    16884.54    525.50 o 
 -14   4   8    14483.35    14404.14    371.58 o 
 -12   4   8    13374.29    12957.25    326.87 o 
 -10   4   8     1262.92     1352.62    194.48 o 
  -8   4   8      484.86      556.83    218.46 o 
  -6   4   8     5774.17     5819.35    288.44 o 
  -4   4   8     9434.49     9648.74    600.94 o 
  -2   4   8     7748.63     8399.34    338.60 o 
   0   4   8      332.27      422.24    225.10 o 
   2   4   8       33.99       62.39    173.92 o 
   4   4   8      739.01      858.87    175.97 o 
   6   4   8      442.37      597.26    135.82 o 
   8   4   8     1632.95     1669.55    161.62 o 
  10   4   8     8859.91     8737.22    335.13 o 
  12   4   8    13603.08    13200.17    760.82 o 
  14   4   8    10152.37    10204.84    437.97 o 
 -23   5   8     4760.78     4473.61    209.55 o 
 -21   5   8     7798.67     7223.37    349.07 o 
 -19   5   8     6256.72     6528.26    320.00 o 
 -17   5   8     3814.31     3900.81    225.31 o 
 -15   5   8     1357.88     1719.21    185.91 o 
 -13   5   8     1386.90     1530.86    197.77 o 
 -11   5   8      212.17      175.86    190.17 o 
  -9   5   8     1146.27     1349.29    295.55 o 
  -7   5   8     3791.50     4117.38    319.74 o 
  -5   5   8     6829.37     7056.09    274.64 o 
  -3   5   8      443.91      646.67    215.35 o 
  -1   5   8     3081.80     2926.29    226.27 o 
   1   5   8     3120.96     3306.02    206.07 o 
   3   5   8     3990.62     4005.91    190.41 o 
   5   5   8     5139.87     5188.49    260.04 o 
   7   5   8     4393.49     4275.67    242.33 o 
   9   5   8     1293.05     1494.52    171.31 o 
  11   5   8     1735.65     1696.12    175.58 o 
  13   5   8     1036.62     1123.95    205.53 o 
 -20   6   8     1494.51     1309.19    193.57 o 
 -18   6   8      490.32      579.16    188.12 o 
 -16   6   8      252.85      349.35    181.68 o 
 -14   6   8      330.29      368.55    192.25 o 
 -12   6   8       26.12        1.40    187.06 o 
 -10   6   8      443.07      293.97    228.45 o 
  -8   6   8      758.75     1121.69    431.95 o 
  -6   6   8      386.27      327.53    246.10 o 
  -4   6   8      200.10      277.22    288.19 o 
  -2   6   8      191.61      324.01    253.11 o 
   0   6   8      848.66      709.25    199.24 o 
   2   6   8     1526.53     1429.98    207.41 o 
   4   6   8     2720.11     2920.49    184.28 o 
   6   6   8     3514.71     3972.45    193.22 o 
   8   6   8     2411.74     2298.71    177.63 o 
  10   6   8      419.90      344.68    217.11 o 
 -17   7   8      105.09      135.13    222.16 o 
 -15   7   8     2851.41     2810.76    274.48 o 
 -13   7   8     6074.77     5677.20    225.06 o 
 -11   7   8     3468.98     3772.77    318.34 o 
  -9   7   8       77.12       36.12    250.14 o 
  -7   7   8     4385.12     4284.72    271.84 o 
  -5   7   8     9109.20    10087.50    751.97 o 
  -3   7   8     3865.58     4417.67    372.87 o 
  -1   7   8       23.28      -97.99    222.33 o 
   1   7   8     2365.88     2525.49    216.42 o 
   3   7   8     4677.64     4569.58    193.87 o 
   5   7   8     2869.90     2865.94    220.37 o 
   7   7   8      370.81      242.58    234.31 o 
 -14   8   8     2624.19     2014.31    530.79 o 
 -12   8   8     1437.87     1356.13    293.97 o 
 -10   8   8      339.06     -286.29    367.83 o 
  -8   8   8       26.30      -47.68    259.79 o 
  -6   8   8      658.11     1065.25    251.34 o 
  -4   8   8      960.61      700.48    473.51 o 
  -2   8   8     1106.20     1084.52    275.47 o 
   0   8   8       95.10      211.77    200.18 o 
   2   8   8      101.91      -81.51    214.44 o 
   4   8   8      691.27      480.94    293.44 o 
 -27   1   9     2774.86     2665.08    228.35 o 
 -25   1   9     1590.93     1968.87    218.45 o 
 -23   1   9     2808.33     2873.67    176.24 o 
 -21   1   9     6328.01     6584.95    187.42 o 
 -19   1   9    15746.61    15415.94    312.64 o 
 -17   1   9    25018.61    24156.98    327.59 o 
 -15   1   9    53304.82    51073.67   2168.37 o 
 -13   1   9    69318.30    68004.67   1746.36 o 
 -11   1   9    38056.22    38189.62    274.75 o 
  -9   1   9     1386.23     1292.74    177.77 o 
  -7   1   9     1103.58     1169.37    203.35 o 
  -5   1   9       90.35      144.92    176.65 o 
  -3   1   9     2829.80     2842.19    203.59 o 
  -1   1   9    16145.22    16793.70    781.56 o 
   1   1   9    40897.86    40676.32   2006.89 o 
   3   1   9    25802.81    23975.31    638.00 o 
   5   1   9     9559.84     9474.02    195.04 o 
   7   1   9      301.90      176.22    151.28 o 
   9   1   9     1795.56     1794.92    155.61 o 
  11   1   9     4360.86     4244.09    181.67 o 
  13   1   9     1964.06     1922.03    192.99 o 
  15   1   9        8.68       14.53    189.00 o 
  17   1   9      348.71      544.97    209.96 o 
 -26   2   9    25266.39    26597.51    268.50 o 
 -24   2   9    45564.68    46871.16   1306.85 o 
 -22   2   9    47206.55    46432.80   1572.63 o 
 -20   2   9    21825.82    21702.11    698.63 o 
 -18   2   9    14176.14    14114.61    250.21 o 
 -16   2   9     3354.81     3446.87    163.09 o 
 -14   2   9    13416.83    13306.37    225.11 o 
 -12   2   9    53196.35    49535.03    889.76 o 
 -10   2   9   118044.46   113690.45   2320.76 o 
  -8   2   9   147843.89   147031.53    545.65 o 
  -6   2   9   101069.84   101305.66   1806.51 o 
  -4   2   9    35435.91    36264.71    937.99 o 
  -2   2   9    11073.28    10638.45    299.29 o 
   0   2   9     7385.34     7486.33    250.48 o 
   2   2   9       56.67       -9.40    155.75 o 
   4   2   9      425.23      457.98    168.09 o 
   6   2   9      698.29      730.76    168.14 o 
   8   2   9     3935.57     3756.88    158.72 o 
  10   2   9     8208.11     8807.54    197.99 o 
  12   2   9     7987.44     7860.72    182.02 o 
  14   2   9      752.17      795.77    189.46 o 
  16   2   9      213.61     -105.77    194.17 o 
 -27   3   9     5955.87     5658.42    215.80 o 
 -25   3   9     9276.97     9838.62    311.39 o 
 -23   3   9    10161.83    10419.75    392.00 o 
 -21   3   9    17674.96    17773.92    208.65 o 
 -19   3   9    24244.88    24421.36    411.22 o 
 -17   3   9    55353.24    54487.95    615.90 o 
 -15   3   9    65406.93    62858.00    632.89 o 
 -13   3   9    59222.37    57578.66    816.99 o 
 -11   3   9    38062.99    34848.84   1308.23 o 
  -9   3   9    28833.52    29842.67    345.46 o 
  -7   3   9    12867.37    12882.96    724.00 o 
  -5   3   9    13859.26    14491.01    315.00 o 
  -3   3   9    18207.64    18572.85    915.06 o 
  -1   3   9    26837.53    25116.73    708.92 o 
   1   3   9    27366.98    26668.58    927.37 o 
   3   3   9    22285.20    22747.49    659.11 o 
   5   3   9     7821.98     7548.43    274.82 o 
   7   3   9     1757.40     2245.03    209.19 o 
   9   3   9       23.91      108.43    168.70 o 
  11   3   9      476.60      364.28    199.89 o 
  13   3   9      340.53      264.04    172.95 o 
  15   3   9        1.81       -9.28    190.21 o 
 -24   4   9     1372.26     1478.08    178.53 o 
 -22   4   9     5045.24     5075.96    202.11 o 
 -20   4   9    10394.45    10610.27    361.58 o 
 -18   4   9    14580.80    14897.40    438.86 o 
 -16   4   9    10638.86    10204.17    417.79 o 
 -14   4   9    18948.75    18163.56    524.17 o 
 -12   4   9    15735.24    15269.66    261.70 o 
 -10   4   9    10869.88    11064.79    286.47 o 
  -8   4   9     4070.76     4281.31    269.46 o 
  -6   4   9     3856.50     4106.66    271.83 o 
  -4   4   9     6967.15     6724.68    300.57 o 
  -2   4   9     9256.36     9289.29    278.58 o 
   0   4   9    13801.29    14079.96    598.96 o 
   2   4   9     8089.80     8378.42    422.47 o 
   4   4   9     4885.41     5048.64    217.11 o 
   6   4   9     1266.16     1361.34    150.48 o 
   8   4   9      400.56      272.38    193.62 o 
  10   4   9       11.09     -121.04    196.79 o 
  12   4   9       11.19       44.43    169.86 o 
  14   4   9       74.54      150.48    187.59 o 
 -23   5   9      490.41      471.76    228.61 o 
 -21   5   9      241.83      288.23    186.66 o 
 -19   5   9       50.28      194.86    173.78 o 
 -17   5   9     1591.65     1716.50    193.81 o 
 -15   5   9     2412.88     2450.91    185.65 o 
 -13   5   9     8679.20     8657.75    346.43 o 
 -11   5   9     1197.02     1524.93    195.64 o 
  -9   5   9      803.27      855.95    244.55 o 
  -7   5   9     9382.40    10217.92    362.49 o 
  -5   5   9    12346.42    12944.15    415.81 o 
  -3   5   9     9223.44     8966.15    455.59 o 
  -1   5   9     2754.06     2836.92    176.94 o 
   1   5   9    10033.46    10363.98    434.86 o 
   3   5   9     7546.52     7676.34    382.51 o 
   5   5   9      991.33      998.07    164.43 o 
   7   5   9      799.86      632.53    172.15 o 
   9   5   9     4882.67     5006.28    215.99 o 
  11   5   9     4643.71     4274.02    221.64 o 
 -22   6   9     8867.65    11688.21    867.28 o 
 -20   6   9     3658.55     3510.60    204.98 o 
 -18   6   9      842.47      785.30    222.30 o 
 -16   6   9      220.37      244.37    195.21 o 
 -14   6   9     1237.53     1247.92    208.35 o 
 -12   6   9     6421.43     6772.80    239.00 o 
 -10   6   9    14477.67    15685.99    513.00 o 
  -8   6   9    16801.42    17867.74    388.97 o 
  -6   6   9    14685.25    16424.68    621.63 o 
  -4   6   9    11198.38    12381.75    448.07 o 
  -2   6   9     1470.58     1628.14    222.26 o 
   0   6   9      172.98       64.66    236.48 o 
   2   6   9     1355.68     1481.28    188.07 o 
   4   6   9      686.11      805.08    204.92 o 
   6   6   9       13.23      -21.15    181.30 o 
   8   6   9      953.30      831.93    253.51 o 
  10   6   9     1233.50     1349.92    246.77 o 
 -17   7   9    11457.89    11151.28    434.42 o 
 -15   7   9    12290.26    12755.10   1102.31 o 
 -13   7   9    12261.46    13065.74    735.96 o 
 -11   7   9    13366.34    13672.36   1081.02 o 
  -9   7   9    10284.30    10406.58    282.49 o 
  -7   7   9     6382.66     7525.81    561.35 o 
  -5   7   9     5097.79     6258.27    444.49 o 
  -3   7   9     6298.52     6670.92    388.02 o 
  -1   7   9     5782.57     5941.51    240.67 o 
   1   7   9     4841.38     4908.55    270.20 o 
   3   7   9     3801.54     3782.26    206.49 o 
   5   7   9     1865.13     1885.39    196.37 o 
   7   7   9       47.81      -39.08    257.91 o 
 -12   8   9     5936.90     6029.71   1194.67 o 
 -10   8   9     3491.21     2639.48    305.40 o 
  -8   8   9     2284.27     2593.96    307.24 o 
  -6   8   9     2328.72     2713.57    274.30 o 
  -4   8   9     4485.19     4588.36    338.15 o 
  -2   8   9     5119.30     5260.42    589.83 o 
   0   8   9     5198.57     5244.90    281.11 o 
   2   8   9     4081.22     4255.42    286.49 o 
 -28   0  10     5015.15     5415.10    681.92 o 
 -26   0  10     4853.32     5415.57    598.03 o 
 -24   0  10     8382.41     8400.66    223.76 o 
 -22   0  10    33829.88    33440.50    432.17 o 
 -20   0  10    82818.13    79461.25   6076.28 o 
 -18   0  10   141648.47   135574.47   1492.74 o 
 -16   0  10   175061.66   175964.02   8612.13 o 
 -14   0  10   148678.19   136784.47   9119.76 o 
 -12   0  10    94979.57    93091.38   1540.46 o 
 -10   0  10    34876.68    35809.82    915.46 o 
  -8   0  10    34235.91    34213.70    574.61 o 
  -6   0  10    66035.57    61965.75    723.34 o 
  -4   0  10   142161.73   155762.34   2198.10 o 
  -2   0  10   182695.03   195195.94   7251.20 o 
   0   0  10   188351.06   185780.56   5027.07 o 
   2   0  10   117545.00   102992.46   6889.08 o 
   4   0  10    47059.55    42572.89   1944.48 o 
   6   0  10    12280.38    12054.96    264.54 o 
   8   0  10     4044.06     3839.66    243.26 o 
  10   0  10      705.52      807.81    256.73 o 
  12   0  10     1514.61     1597.37    287.36 o 
  14   0  10     5722.81     5598.31    282.47 o 
  16   0  10     7447.70     7401.47    606.36 o 
 -27   1  10    16877.60    18003.07    490.07 o 
 -25   1  10    19859.09    21097.61    217.87 o 
 -23   1  10    18518.39    18791.59    319.13 o 
 -21   1  10    14359.01    14580.18    338.59 o 
 -19   1  10    28367.30    26688.94    737.99 o 
 -17   1  10    32408.45    31451.72    493.50 o 
 -15   1  10    39738.17    40488.62    717.12 o 
 -13   1  10    70615.63    68308.08   1632.94 o 
 -11   1  10    72144.83    68935.08   1829.35 o 
  -9   1  10   113017.08   110970.01    759.89 o 
  -7   1  10   125314.37   124063.71   1344.69 o 
  -5   1  10   119072.55   123072.76   3415.81 o 
  -3   1  10    50102.85    50970.36   1150.27 o 
  -1   1  10    31710.15    33042.18   1647.65 o 
   1   1  10     5669.50     5407.46    176.77 o 
   3   1  10    11903.67    12042.17    421.63 o 
   5   1  10    19565.10    18431.55    375.68 o 
   7   1  10    21923.08    20741.69    794.32 o 
   9   1  10    22300.70    22293.74    384.23 o 
  11   1  10    15239.22    14921.17    273.35 o 
  13   1  10     3663.80     3587.13    188.97 o 
  15   1  10      128.61       87.68    185.40 o 
 -28   2  10     1098.36     1192.73    293.39 o 
 -26   2  10     2313.11     2803.16    219.16 o 
 -24   2  10     5754.68     6751.92    335.12 o 
 -22   2  10     6565.15     7143.83    277.45 o 
 -20   2  10     3166.63     3495.29    177.99 o 
 -18   2  10     1771.84     2123.62    168.82 o 
 -16   2  10     5641.52     5433.29    165.66 o 
 -14   2  10     5841.08     5926.46    177.50 o 
 -12   2  10    12315.48    11344.55    323.53 o 
 -10   2  10    27748.02    27068.56    348.52 o 
  -8   2  10    18244.35    18762.05    562.65 o 
  -6   2  10    13754.63    13477.12    383.49 o 
  -4   2  10    10338.11    10192.65    373.51 o 
  -2   2  10     6021.34     5530.33    234.44 o 
   0   2  10     1612.71     1647.28    157.23 o 
   2   2  10     7490.32     7597.41    247.70 o 
   4   2  10     3785.79     3725.07    150.68 o 
   6   2  10     5814.04     5693.08    153.63 o 
   8   2  10     2774.73     2711.87    176.60 o 
  10   2  10     2385.24     2249.99    199.28 o 
  12   2  10      875.53      889.65    185.22 o 
  14   2  10      700.04      690.20    183.94 o 
 -27   3  10     3078.70     2912.68    199.19 o 
 -25   3  10     5544.99     5606.45    202.18 o 
 -23   3  10     4258.93     4361.63    358.55 o 
 -21   3  10     1349.14     1553.96    199.55 o 
 -19   3  10      369.64      645.20    203.29 o 
 -17   3  10      589.03      586.97    159.04 o 
 -15   3  10      457.85      524.21    202.35 o 
 -13   3  10     7256.50     7031.33    199.77 o 
 -11   3  10    17693.85    18108.01    383.07 o 
  -9   3  10    28692.06    29735.79    326.71 o 
  -7   3  10    27812.76    26498.62   1434.10 o 
  -5   3  10    26191.71    26609.06    685.00 o 
  -3   3  10     6265.80     6205.59    263.04 o 
  -1   3  10      224.25      268.77    220.46 o 
   1   3  10     2607.59     2675.55    175.16 o 
   3   3  10       32.38       27.42    140.12 o 
   5   3  10     2048.37     2053.45    165.29 o 
   7   3  10     5159.09     5066.10    186.94 o 
   9   3  10     7953.65     7735.71    235.40 o 
  11   3  10     5735.91     5496.86    177.71 o 
  13   3  10      807.86      904.24    209.87 o 
 -26   4  10     1291.32      970.18    354.12 o 
 -24   4  10     2417.61     2290.90    170.09 o 
 -22   4  10     7952.22     7645.03    251.87 o 
 -20   4  10    27598.55    26737.08    883.08 o 
 -18   4  10    62574.94    61026.01   2157.00 o 
 -16   4  10    74906.73    72113.97   2476.40 o 
 -14   4  10    64039.16    62162.20   1351.76 o 
 -12   4  10    20479.49    20895.99    327.61 o 
 -10   4  10     4397.15     4718.48    262.75 o 
  -8   4  10     6170.30     6686.53    662.90 o 
  -6   4  10    25757.84    27500.47    923.14 o 
  -4   4  10    42179.45    45569.40   2280.83 o 
  -2   4  10    74656.10    71760.02   1943.43 o 
   0   4  10    63030.49    63175.09   2251.27 o 
   2   4  10    36550.22    35824.72    920.21 o 
   4   4  10    13484.98    13164.15    440.26 o 
   6   4  10     3707.79     3939.20    189.57 o 
   8   4  10      329.77      276.93    218.57 o 
  10   4  10      155.17      104.30    159.81 o 
  12   4  10      150.15       34.86    189.47 o 
 -23   5  10    16732.70    17291.89    843.09 o 
 -21   5  10    18017.75    18287.43    936.79 o 
 -19   5  10    21247.25    21288.07    926.76 o 
 -17   5  10    25050.86    23911.37    802.21 o 
 -15   5  10    34914.41    33866.02    626.01 o 
 -13   5  10    44218.46    46487.48    417.09 o 
 -11   5  10    60056.18    61838.88   1584.75 o 
  -9   5  10    76381.95    79650.71   1249.34 o 
  -7   5  10    67181.78    66275.19    434.69 o 
  -5   5  10    51833.00    55229.62   4047.39 o 
  -3   5  10    30618.10    30864.96   2402.12 o 
  -1   5  10    27867.88    28368.70   1087.79 o 
   1   5  10    20630.83    21863.55   1195.28 o 
   3   5  10    13913.80    14309.75    499.52 o 
   5   5  10    13080.46    12657.63    325.97 o 
   7   5  10    15500.83    15392.39    415.26 o 
   9   5  10    10653.81    10547.45    371.27 o 
  11   5  10     5802.15     5798.23    217.84 o 
 -20   6  10     8359.09     8418.53    343.19 o 
 -18   6  10     6742.36     6898.16    255.84 o 
 -16   6  10    10050.82     9709.19    304.53 o 
 -14   6  10    12423.12    12665.52   1056.90 o 
 -12   6  10    27214.19    27045.97   1792.51 o 
 -10   6  10    40062.36    39795.88    718.50 o 
  -8   6  10    37719.23    39257.57    435.24 o 
  -6   6  10    26329.23    30730.00   2009.84 o 
  -4   6  10    23686.94    25678.11   1815.74 o 
  -2   6  10    10719.50    11009.69    872.30 o 
   0   6  10     4497.83     4495.71    208.51 o 
   2   6  10     5023.60     5235.44    252.31 o 
   4   6  10     9496.71     9704.86    231.30 o 
   6   6  10    10739.20    11121.26    360.10 o 
   8   6  10     7790.27     6838.09    367.50 o 
 -17   7  10     5291.52     5335.32    511.79 o 
 -15   7  10     5441.66     5678.34    381.24 o 
 -13   7  10     3573.83     3510.22    288.30 o 
 -11   7  10     1313.27     1228.09    248.10 o 
  -9   7  10      143.34      209.00    291.83 o 
  -7   7  10       13.28       -2.10    247.24 o 
  -5   7  10      462.40      128.13    239.09 o 
  -3   7  10     2714.49     3291.16    293.68 o 
  -1   7  10     8217.41     8852.03    422.78 o 
   1   7  10    12453.08    13755.49    656.98 o 
   3   7  10     7348.39     6934.24    279.28 o 
   5   7  10     1369.37     1430.58    188.85 o 
 -12   8  10      446.24      458.24    464.19 o 
 -10   8  10        7.36       95.29    204.47 o 
  -8   8  10      212.90      268.10    214.27 o 
  -6   8  10       60.65      491.09    308.48 o 
  -4   8  10     1834.54     2028.45    312.04 o 
  -2   8  10     4175.52     4059.60    274.87 o 
   0   8  10     3596.44     4807.19    443.46 o 
 -27   1  11       81.10      214.29    176.40 o 
 -25   1  11     1253.13     1431.08    213.15 o 
 -23   1  11    11329.60    11074.15    227.15 o 
 -21   1  11    22825.12    24062.73    424.43 o 
 -19   1  11    35331.90    33575.75    259.38 o 
 -17   1  11    24771.16    24205.45    417.62 o 
 -15   1  11    21339.17    20790.00    208.40 o 
 -13   1  11    11052.83    10753.29    282.94 o 
 -11   1  11    10768.13    10580.35    202.71 o 
  -9   1  11    17520.70    17541.76    238.89 o 
  -7   1  11    31115.01    30141.08    822.72 o 
  -5   1  11    35988.92    36890.91   1100.56 o 
  -3   1  11    62357.43    61801.45    685.90 o 
  -1   1  11    68611.61    68584.04   3620.68 o 
   1   1  11    42139.11    42044.21   2026.18 o 
   3   1  11    21818.79    20543.57    572.69 o 
   5   1  11     6026.66     5780.65    167.42 o 
   7   1  11     2058.69     1994.18    178.83 o 
   9   1  11      387.75      351.40    158.29 o 
  11   1  11     1670.32     1536.46    194.51 o 
  13   1  11     4450.77     4270.46    204.85 o 
 -28   2  11     9296.91     9387.86    255.75 o 
 -26   2  11    17598.25    19223.97    398.71 o 
 -24   2  11    18917.73    19841.23    689.00 o 
 -22   2  11    11654.65    11719.96    204.53 o 
 -20   2  11     9320.51     9483.43    321.76 o 
 -18   2  11    13014.73    12641.21    269.41 o 
 -16   2  11    13386.47    13146.31    370.50 o 
 -14   2  11    63136.40    59872.46   1224.54 o 
 -12   2  11   125655.70   120265.13   1705.95 o 
 -10   2  11   213817.73   199152.91   2179.24 o 
  -8   2  11   170193.23   166068.81   5732.22 o 
  -6   2  11   108728.34   105079.98   2614.95 o 
  -4   2  11    37467.20    37210.12   1263.44 o 
  -2   2  11    20947.05    21573.23    741.37 o 
   0   2  11    12104.08    11865.32    598.19 o 
   2   2  11    32714.16    33962.69   1274.29 o 
   4   2  11    67431.77    66420.43   2016.03 o 
   6   2  11    61986.19    61164.90   1330.91 o 
   8   2  11    45659.29    43826.89   1365.26 o 
  10   2  11    24879.67    25934.59    362.51 o 
  12   2  11     7857.03     7918.03    252.68 o 
  14   2  11      832.39      830.72    228.15 o 
 -27   3  11     1462.02     1575.67    214.16 o 
 -25   3  11     6510.86     6700.42    204.45 o 
 -23   3  11    16929.18    17446.59    338.54 o 
 -21   3  11    37121.98    35573.49    498.46 o 
 -19   3  11    38212.23    37915.73   1027.18 o 
 -17   3  11    44176.64    42517.24    647.92 o 
 -15   3  11    39988.13    38800.68    693.87 o 
 -13   3  11    45650.97    44243.54    518.19 o 
 -11   3  11    50322.71    49169.95   3254.96 o 
  -9   3  11    52272.95    51267.62    438.92 o 
  -7   3  11    59376.36    60158.52    478.80 o 
  -5   3  11    73946.91    74607.85   2381.41 o 
  -3   3  11    87924.34    89152.40   3861.41 o 
  -1   3  11    79881.34    80170.30   3270.75 o 
   1   3  11    74507.05    76706.58   3413.28 o 
   3   3  11    40495.77    39981.60   1373.75 o 
   5   3  11    19332.90    19535.16    897.65 o 
   7   3  11     9252.43     9384.61    269.88 o 
   9   3  11     7997.92     8113.73    191.73 o 
  11   3  11     6765.36     7025.63    189.33 o 
  13   3  11     7137.16     6975.95    229.98 o 
 -26   4  11     1334.65     1442.40    269.24 o 
 -24   4  11     2418.81     2249.72    186.95 o 
 -22   4  11     5658.91     6154.40    284.50 o 
 -20   4  11    11359.40    11352.14    398.70 o 
 -18   4  11    18897.66    18989.68    941.60 o 
 -16   4  11    25764.48    25277.19    794.28 o 
 -14   4  11    23641.49    22305.45    891.97 o 
 -12   4  11     9449.06    10037.62    305.20 o 
 -10   4  11     7153.79     7566.49    418.10 o 
  -8   4  11    14805.25    14675.20    431.28 o 
  -6   4  11    27965.44    28288.44   1407.78 o 
  -4   4  11    26247.77    27154.08   1466.68 o 
  -2   4  11    30128.85    29910.83   1058.46 o 
   0   4  11    31948.53    33113.54   1236.06 o 
   2   4  11    15475.99    15877.53    832.37 o 
   4   4  11     8262.47     8825.86    345.69 o 
   6   4  11     4545.57     4757.30    155.83 o 
   8   4  11     3350.49     3488.98    191.18 o 
  10   4  11     2343.98     2366.86    177.34 o 
  12   4  11     3498.12     3759.93    260.69 o 
 -23   5  11       28.24      260.06    229.35 o 
 -21   5  11     1437.44     1359.88    226.32 o 
 -19   5  11     2751.46     2866.22    211.94 o 
 -17   5  11      223.74      322.57    185.84 o 
 -15   5  11       56.38        8.36    204.12 o 
 -13   5  11     1705.40     1897.20    270.36 o 
 -11   5  11     8114.81     8091.92    302.71 o 
  -9   5  11     4355.85     5027.51    299.69 o 
  -7   5  11      120.98      175.06    262.01 o 
  -5   5  11      302.74      578.32    210.78 o 
  -3   5  11     1893.95     1916.90    257.96 o 
  -1   5  11     4615.39     4628.12    221.85 o 
   1   5  11     1130.24     1571.16    277.88 o 
   3   5  11       41.14       29.56    200.69 o 
   5   5  11     1030.50     1158.44    215.98 o 
   7   5  11     3213.34     3215.66    210.51 o 
   9   5  11     1994.80     1974.92    220.35 o 
 -20   6  11      277.04      473.90    204.53 o 
 -18   6  11      109.39      195.21    250.98 o 
 -16   6  11      939.17     1172.06    316.21 o 
 -14   6  11     6676.95     7334.94    266.65 o 
 -12   6  11    19304.47    19772.93    345.09 o 
 -10   6  11    31476.00    30937.66    325.73 o 
  -8   6  11    28022.97    29188.94   1207.72 o 
  -6   6  11    12471.37    14644.44    769.46 o 
  -4   6  11     1720.08     1659.10    237.85 o 
  -2   6  11      135.65      299.03    233.69 o 
   0   6  11     1044.58     1104.53    218.10 o 
   2   6  11     4786.88     5100.33    259.95 o 
   4   6  11     9054.36     9125.45    409.30 o 
   6   6  11    10867.89    10648.13    333.82 o 
 -17   7  11    12266.52    11545.92    713.40 o 
 -15   7  11    12530.45    13500.57    344.59 o 
 -13   7  11    12811.19    12960.62    305.34 o 
 -11   7  11    16091.90    17181.68   1085.98 o 
  -9   7  11    15908.98    17045.86   1007.96 o 
  -7   7  11    16774.92    20112.96   1124.69 o 
  -5   7  11    18774.68    21182.19   1234.82 o 
  -3   7  11    22080.15    24716.36   2843.27 o 
  -1   7  11    22768.04    25203.45    873.32 o 
   1   7  11    15712.64    16567.18    825.17 o 
   3   7  11    10247.49     9966.80    598.95 o 
 -10   8  11     6148.90     7056.19    338.10 o 
  -8   8  11     6397.59     7363.79    427.40 o 
  -6   8  11    11350.38    13164.31    906.77 o 
  -4   8  11    16625.29    17765.74   1211.51 o 
 -28   0  12        6.92      -53.20    315.66 o 
 -26   0  12      349.97      484.54    288.02 o 
 -24   0  12     4233.90     4524.19    665.47 o 
 -22   0  12    10417.05    10352.21    248.01 o 
 -20   0  12    20744.24    20674.50   1835.04 o 
 -18   0  12    25233.02    24393.07    311.91 o 
 -16   0  12    37415.91    35299.98    533.28 o 
 -14   0  12    12592.16    11828.70    232.59 o 
 -12   0  12     4822.09     4809.34    261.08 o 
 -10   0  12     5280.08     4610.46    276.06 o 
  -8   0  12    28228.13    27909.59   1752.43 o 
  -6   0  12    54357.76    50057.33   2246.43 o 
  -4   0  12   140748.06   160782.89   7251.76 o 
  -2   0  12   162959.47   167810.94  12596.11 o 
   0   0  12    97647.09    97288.90   3980.61 o 
   2   0  12    23366.25    23465.81   1090.85 o 
   4   0  12     3184.90     2905.67    226.41 o 
   6   0  12     5110.13     4999.58    241.39 o 
   8   0  12     8780.85     8136.91    224.66 o 
  10   0  12    12573.91    11886.60    903.30 o 
  12   0  12    15949.44    15418.67    341.63 o 
 -27   1  12     2112.33     2424.91    191.97 o 
 -25   1  12     1157.80     1322.82    187.05 o 
 -23   1  12       64.06       35.09    140.12 o 
 -21   1  12      128.59      261.26    154.98 o 
 -19   1  12     1299.98     1387.89    129.02 o 
 -17   1  12     3708.74     3622.25    177.29 o 
 -15   1  12    29086.17    27914.04    709.49 o 
 -13   1  12    45708.11    43683.53    533.51 o 
 -11   1  12    50379.86    46770.91   1789.70 o 
  -9   1  12    41658.08    39521.15    466.52 o 
  -7   1  12    25372.76    24368.12    462.08 o 
  -5   1  12     9063.07     8601.81    372.07 o 
  -3   1  12     7297.21     7581.47    339.41 o 
  -1   1  12    12891.10    13888.62    899.04 o 
   1   1  12    19424.62    19375.74    743.47 o 
   3   1  12    41225.82    38760.52   1681.40 o 
   5   1  12    33899.95    33930.79    990.30 o 
   7   1  12    20915.28    21096.64    281.06 o 
   9   1  12    10204.69    10126.69    341.08 o 
  11   1  12     4094.79     3750.83    169.72 o 
  13   1  12     1067.11     1035.63    223.07 o 
 -28   2  12      546.93      599.87    294.69 o 
 -26   2  12      728.44      628.38    193.71 o 
 -24   2  12      154.49      302.17    171.47 o 
 -22   2  12      523.29      551.72    152.81 o 
 -20   2  12      172.18      219.02    169.38 o 
 -18   2  12     2150.58     2101.61    170.57 o 
 -16   2  12     1708.75     1776.59    177.19 o 
 -14   2  12     3815.38     3630.33    162.98 o 
 -12   2  12     8174.80     7961.48    195.37 o 
 -10   2  12     6643.01     6681.44    256.38 o 
  -8   2  12     1825.65     1769.77    206.12 o 
  -6   2  12     7082.00     6831.38    227.97 o 
  -4   2  12     6016.13     6089.71    312.52 o 
  -2   2  12     1830.22     2105.90    222.73 o 
   0   2  12     2250.68     2136.28    182.74 o 
   2   2  12     4781.83     4909.31    188.09 o 
   4   2  12     2942.97     2990.84    189.57 o 
   6   2  12     2707.35     2897.81    192.40 o 
   8   2  12     2810.26     3096.43    207.29 o 
  10   2  12     2477.48     2419.95    203.78 o 
  12   2  12      792.28      599.74    189.68 o 
 -27   3  12     1741.04     1847.30    214.18 o 
 -25   3  12       60.03       81.73    206.75 o 
 -23   3  12     2447.03     2512.95    194.80 o 
 -21   3  12     6090.97     6187.39    204.76 o 
 -19   3  12     1744.18     1895.15    166.63 o 
 -17   3  12      662.42      592.91    183.64 o 
 -15   3  12    10875.17    10710.33    207.90 o 
 -13   3  12    21079.97    21193.74    400.73 o 
 -11   3  12    18339.90    17863.86    275.73 o 
  -9   3  12     5467.03     5553.71    274.23 o 
  -7   3  12      146.97      200.18    228.44 o 
  -5   3  12      161.78      170.68    180.48 o 
  -3   3  12       31.98       98.63    239.14 o 
  -1   3  12       66.46      118.93    206.15 o 
   1   3  12     3612.62     3506.90    265.88 o 
   3   3  12     8356.46     8503.47    441.68 o 
   5   3  12     8730.36     8764.51    289.56 o 
   7   3  12     7955.20     7881.12    215.41 o 
   9   3  12     4770.80     4625.65    196.84 o 
  11   3  12      535.25      414.71    194.39 o 
 -24   4  12      916.42      977.63    198.20 o 
 -22   4  12     4788.78     5021.70    254.73 o 
 -20   4  12     9902.16    10140.30    547.76 o 
 -18   4  12     8859.73     8533.55    321.86 o 
 -16   4  12     4493.06     4668.14    223.48 o 
 -14   4  12     2954.70     3277.71    350.65 o 
 -12   4  12      409.07      539.47    281.21 o 
 -10   4  12     1609.37     1679.39    288.54 o 
  -8   4  12     8133.77     8144.45    406.16 o 
  -6   4  12    27087.85    27546.97   1555.43 o 
  -4   4  12    44660.44    44826.31   3258.93 o 
  -2   4  12    55247.62    55506.91   2053.98 o 
   0   4  12    27703.87    28866.48   1430.32 o 
   2   4  12    12438.31    12660.92    603.01 o 
   4   4  12     2660.24     2620.41    173.29 o 
   6   4  12      547.33      509.77    226.15 o 
   8   4  12      937.64      873.89    224.21 o 
  10   4  12     4448.70     4221.54    204.10 o 
 -23   5  12      942.78     1155.77    209.40 o 
 -21   5  12      391.99      504.48    215.58 o 
 -19   5  12     1951.63     2097.14    240.39 o 
 -17   5  12     6234.81     6310.52    241.82 o 
 -15   5  12    17157.47    17008.04    914.39 o 
 -13   5  12    22319.15    24239.90    981.78 o 
 -11   5  12    22260.24    24276.04    338.23 o 
  -9   5  12    17364.22    19235.63    329.41 o 
  -7   5  12    17954.15    19321.97    748.40 o 
  -5   5  12    19915.56    20633.85   1148.31 o 
  -3   5  12    16969.07    17723.72   1281.97 o 
  -1   5  12    18482.84    20386.21   1088.07 o 
   1   5  12    14190.59    15352.94    673.12 o 
   3   5  12    15926.96    16723.66    521.50 o 
   5   5  12    17830.14    17873.80    775.57 o 
   7   5  12    16630.51    16505.88    438.74 o 
   9   5  12     8421.99     8348.83    374.30 o 
 -20   6  12     1045.93      982.55    248.16 o 
 -18   6  12     1347.92     1266.71    283.30 o 
 -16   6  12     3080.84     2832.02    241.22 o 
 -14   6  12     4718.91     5289.31    359.58 o 
 -12   6  12    13873.09    15879.88   1007.07 o 
 -10   6  12    15621.69    17142.78    382.47 o 
  -8   6  12    14588.44    15629.21    979.35 o 
  -6   6  12     8304.76     9528.78    300.50 o 
  -4   6  12     4558.54     5165.86    624.05 o 
  -2   6  12     2283.97     2396.40    261.00 o 
   0   6  12     5733.11     5834.79    303.21 o 
   2   6  12     9548.26     9944.89    446.28 o 
   4   6  12     9855.02    10807.76    532.99 o 
   6   6  12     7475.98     7597.76    354.91 o 
 -17   7  12     1670.37     1628.46    289.96 o 
 -15   7  12       13.41       33.44    253.84 o 
 -13   7  12      720.59      628.52    369.86 o 
 -11   7  12      352.40      301.53    265.91 o 
  -9   7  12      303.72      399.77    216.17 o 
  -7   7  12     3720.12     4030.20    448.62 o 
  -5   7  12     7432.88     8659.75    764.68 o 
  -3   7  12     6125.32     6011.89    330.04 o 
  -1   7  12     3717.25     3983.46    320.46 o 
   1   7  12      784.00      625.13    270.36 o 
 -27   1  13     1996.87     1714.92    208.11 o 
 -25   1  13      181.14      171.53    183.71 o 
 -23   1  13      988.17     1205.40    152.28 o 
 -21   1  13     2495.00     2370.43    161.51 o 
 -19   1  13      128.33      277.88    157.30 o 
 -17   1  13      759.18      990.86    153.54 o 
 -15   1  13     7285.95     6885.81    170.51 o 
 -13   1  13    15748.67    15482.50    224.26 o 
 -11   1  13     5080.28     5252.31    212.69 o 
  -9   1  13     5276.61     5257.09    209.44 o 
  -7   1  13    17621.48    18302.21    804.86 o 
  -5   1  13    17286.33    17512.05    693.31 o 
  -3   1  13    10257.62    11276.55    340.52 o 
  -1   1  13     5132.82     5229.69    316.17 o 
   1   1  13      288.61      191.74    155.64 o 
   3   1  13      569.20      796.28    263.97 o 
   5   1  13      394.65      392.91    205.48 o 
   7   1  13      807.31      833.25    179.41 o 
   9   1  13     2828.34     2864.72    175.31 o 
  11   1  13     4629.09     4199.64    200.10 o 
 -28   2  13      968.54      762.35    364.51 o 
 -26   2  13     4027.67     3869.50    214.95 o 
 -24   2  13     7693.56     8128.84    320.26 o 
 -22   2  13     8412.91     8124.35    223.31 o 
 -20   2  13     2280.97     2425.79    159.63 o 
 -18   2  13      819.87     1142.17    172.73 o 
 -16   2  13      731.02      773.23    157.98 o 
 -14   2  13     8611.85     8286.63    181.47 o 
 -12   2  13     7363.25     7802.56    336.35 o 
 -10   2  13     3839.64     3383.58    188.87 o 
  -8   2  13       40.51       89.57    159.07 o 
  -6   2  13      102.18      201.01    198.03 o 
  -4   2  13      788.78      684.93    220.92 o 
  -2   2  13      128.43      300.85    207.31 o 
   0   2  13     4068.14     4178.94    229.36 o 
   2   2  13    23407.46    24127.87    997.16 o 
   4   2  13    26747.16    25746.54    810.83 o 
   6   2  13    16793.84    15514.54    336.92 o 
   8   2  13     6880.87     6884.99    201.63 o 
  10   2  13      958.32      764.73    186.65 o 
 -27   3  13     1650.30     1622.99    253.52 o 
 -25   3  13      703.05      722.73    178.98 o 
 -23   3  13      142.95       65.19    212.91 o 
 -21   3  13      111.15      138.79    153.24 o 
 -19   3  13       52.30      221.47    159.21 o 
 -17   3  13      431.88      492.99    213.24 o 
 -15   3  13     4348.22     4474.19    227.82 o 
 -13   3  13     3635.44     3608.58    247.63 o 
 -11   3  13        7.10       28.63    291.45 o 
  -9   3  13     1750.74     1756.17    243.04 o 
  -7   3  13     9829.78     9707.07    517.19 o 
  -5   3  13    13566.52    13599.45    811.42 o 
  -3   3  13    12666.07    12967.48    659.83 o 
  -1   3  13     2937.22     3009.36    209.02 o 
   1   3  13     2450.62     2568.61    195.67 o 
   3   3  13      808.61      959.04    160.36 o 
   5   3  13     1776.77     1922.46    194.35 o 
   7   3  13     1741.20     1840.96    190.53 o 
   9   3  13     3595.53     3557.14    189.10 o 
 -24   4  13       88.29      375.99    180.17 o 
 -22   4  13        1.02      -27.49    183.15 o 
 -20   4  13        5.77      185.68    199.56 o 
 -18   4  13       83.74       70.85    195.23 o 
 -16   4  13       40.96       -3.23    244.37 o 
 -14   4  13       66.01     -102.61    263.28 o 
 -12   4  13       10.53      201.96    324.97 o 
 -10   4  13      344.99      152.08    221.81 o 
  -8   4  13     1033.56     1319.64    204.42 o 
  -6   4  13     1304.71     1413.02    365.70 o 
  -4   4  13     1786.81     1754.17    219.52 o 
  -2   4  13     5534.86     5879.88    235.17 o 
   0   4  13     1630.51     1633.82    207.52 o 
   2   4  13      173.80      291.94    185.98 o 
   4   4  13      379.82      470.72    206.80 o 
   6   4  13      572.33      499.79    220.64 o 
   8   4  13      461.31      587.28    227.33 o 
 -23   5  13     1323.83     1266.01    198.11 o 
 -21   5  13     2371.02     2511.79    242.12 o 
 -19   5  13      718.55      648.54    208.37 o 
 -17   5  13     1468.67     1400.33    295.03 o 
 -15   5  13     4474.20     4852.40    317.43 o 
 -13   5  13    10450.16    10487.88    547.70 o 
 -11   5  13     2811.11     2893.08    259.71 o 
  -9   5  13      320.88      174.16    221.84 o 
  -7   5  13     5147.45     5546.54    284.98 o 
  -5   5  13     5224.43     6085.91    295.77 o 
  -3   5  13     5676.90     5643.72    449.12 o 
  -1   5  13      135.04      153.59    219.70 o 
   1   5  13     1579.85     1587.38    214.61 o 
   3   5  13     2332.28     2484.32    188.93 o 
   5   5  13      876.93     1080.23    246.60 o 
   7   5  13      108.00       71.91    269.41 o 
 -20   6  13     1344.47     1411.12    344.31 o 
 -18   6  13       69.53     -189.44    286.05 o 
 -16   6  13      258.86      257.77    336.13 o 
 -14   6  13      536.89      628.42    276.06 o 
 -12   6  13     1352.88     1436.83    277.28 o 
 -10   6  13     1002.08     1209.36    225.87 o 
  -8   6  13        3.17      -75.21    247.17 o 
  -6   6  13      846.54      820.66    234.49 o 
  -4   6  13      891.62      890.45    289.49 o 
  -2   6  13       16.60      265.17    291.15 o 
   0   6  13     1379.38     1812.12    209.68 o 
   2   6  13     4389.57     4765.38    276.38 o 
   4   6  13     5347.67     5549.64    238.30 o 
 -15   7  13      220.88      -57.29    314.22 o 
 -13   7  13        0.97     -186.58    478.99 o 
 -11   7  13       33.89     -140.24    231.69 o 
  -9   7  13      326.89      467.95    237.24 o 
  -7   7  13     1721.35     1916.11    309.78 o 
  -5   7  13     2252.79     2551.76    390.90 o 
  -3   7  13     1615.80     1594.60    292.13 o 
  -1   7  13     1063.40      751.83    322.91 o 
 -28   0  14     5615.79     5588.55    281.00 o 
 -26   0  14     3061.69     3246.38    457.92 o 
 -24   0  14     1290.81     1465.10    283.04 o 
 -22   0  14     5327.44     5284.97    290.08 o 
 -20   0  14    21073.28    20415.62    643.87 o 
 -18   0  14    42852.48    42715.50   1280.11 o 
 -16   0  14    46726.36    43319.26    526.28 o 
 -14   0  14    52446.25    51257.21   3002.83 o 
 -12   0  14    21691.02    20259.73    628.37 o 
 -10   0  14     4487.88     4266.54    294.76 o 
  -8   0  14      450.64      460.19    207.24 o 
  -6   0  14     1149.68     1171.54    257.44 o 
  -4   0  14       39.73      193.75    289.33 o 
  -2   0  14     8980.73     9742.03    931.54 o 
   0   0  14     9109.30     9449.48   1489.01 o 
   2   0  14     4575.69     4347.21    332.12 o 
   4   0  14     2004.42     1757.36    208.68 o 
   6   0  14      111.94       14.41    245.35 o 
   8   0  14      144.72      224.92    267.26 o 
  10   0  14     2737.77     3281.42    774.30 o 
 -27   1  14     6143.24     5952.87    198.05 o 
 -25   1  14    12444.36    12878.13    466.26 o 
 -23   1  14    19981.01    20071.55    697.17 o 
 -21   1  14    18138.96    17233.12    288.11 o 
 -19   1  14    14091.88    14237.17    276.36 o 
 -17   1  14     8195.01     8029.66    179.96 o 
 -15   1  14      341.57      497.25    187.09 o 
 -13   1  14     1081.01     1344.77    205.90 o 
 -11   1  14     6031.27     5650.83    197.01 o 
  -9   1  14    26433.51    25471.38    586.71 o 
  -7   1  14    33030.38    33728.14   1479.62 o 
  -5   1  14    20354.51    21610.91    567.30 o 
  -3   1  14     1964.14     2111.56    226.46 o 
  -1   1  14       80.61       32.09    181.99 o 
   1   1  14     1025.36      998.58    163.07 o 
   3   1  14      757.29      602.15    194.15 o 
   5   1  14        8.11        5.42    150.37 o 
   7   1  14       17.00     -111.48    190.45 o 
   9   1  14       94.29       -4.72    185.24 o 
 -26   2  14     1019.68     1108.49    180.04 o 
 -24   2  14     1998.33     2268.71    183.46 o 
 -22   2  14      943.38     1250.57    167.14 o 
 -20   2  14      764.37      896.89    172.80 o 
 -18   2  14       40.38       38.51    197.89 o 
 -16   2  14     1583.80     1653.44    162.82 o 
 -14   2  14     1934.24     1913.46    164.17 o 
 -12   2  14      786.60      790.23    197.29 o 
 -10   2  14      581.83      793.05    203.42 o 
  -8   2  14      598.57      718.20    163.01 o 
  -6   2  14     1036.62     1065.98    226.14 o 
  -4   2  14     1218.89     1131.36    193.62 o 
  -2   2  14      749.70      749.19    165.49 o 
   0   2  14       46.89      251.47    192.26 o 
   2   2  14        0.48      120.69    214.44 o 
   4   2  14      202.91      211.16    182.21 o 
   6   2  14      128.51       40.98    203.46 o 
   8   2  14        1.84      113.29    223.65 o 
  10   2  14      383.75      198.86    221.51 o 
 -25   3  14     4479.23     4472.67    218.50 o 
 -23   3  14     6208.85     6019.48    205.97 o 
 -21   3  14     3836.27     3923.84    210.56 o 
 -19   3  14     1141.56     1182.19    167.24 o 
 -17   3  14       14.64      216.13    229.24 o 
 -15   3  14     1012.54     1138.33    201.94 o 
 -13   3  14     1703.67     1892.13    207.63 o 
 -11   3  14       81.61       46.86    201.33 o 
  -9   3  14     5863.92     6049.01    409.98 o 
  -7   3  14    11637.77    11583.22    607.29 o 
  -5   3  14     8175.46     7861.06    308.84 o 
  -3   3  14     2737.76     2649.64    226.70 o 
  -1   3  14      189.77       99.94    204.94 o 
   1   3  14     7335.97     7291.51    419.18 o 
   3   3  14     5853.38     5926.08    367.25 o 
   5   3  14     1668.55     1685.39    176.94 o 
   7   3  14       14.88      331.52    187.49 o 
   9   3  14      642.65      374.32    225.59 o 
 -24   4  14      829.02      778.93    248.28 o 
 -22   4  14     3249.66     2908.01    195.50 o 
 -20   4  14    11542.46    11046.18    408.75 o 
 -18   4  14    21762.21    21386.77    836.70 o 
 -16   4  14    20915.17    21582.65    855.04 o 
 -14   4  14    18679.29    19266.57    865.43 o 
 -12   4  14     9259.10    10080.18    343.47 o 
 -10   4  14     1841.50     2098.81    228.16 o 
  -8   4  14       66.52      175.73    229.31 o 
  -6   4  14       42.17     -240.10    240.10 o 
  -4   4  14      170.90      234.05    185.27 o 
  -2   4  14      206.96      144.52    193.37 o 
   0   4  14     3241.92     3374.14    230.61 o 
   2   4  14     5924.49     5988.37    211.13 o 
   4   4  14     3060.04     2950.37    191.87 o 
   6   4  14      179.78      246.71    260.40 o 
 -23   5  14     7616.98     7486.62    410.35 o 
 -21   5  14     9233.42     8731.82    424.90 o 
 -19   5  14     7306.32     7301.60    333.26 o 
 -17   5  14     5315.87     6051.66    349.54 o 
 -15   5  14     4341.32     4564.86    358.80 o 
 -13   5  14     5675.69     5875.47    307.56 o 
 -11   5  14     5925.75     5721.80    238.11 o 
  -9   5  14     6110.54     6766.89    229.61 o 
  -7   5  14     6514.31     7846.62    292.51 o 
  -5   5  14     6409.04     6151.91    399.07 o 
  -3   5  14     2098.73     2222.76    294.48 o 
  -1   5  14       60.53      128.64    205.68 o 
   1   5  14       33.72      -48.14    193.77 o 
   3   5  14      311.31      266.99    237.81 o 
   5   5  14      193.67      130.93    186.03 o 
 -20   6  14     3284.01     3059.94    324.89 o 
 -18   6  14     1963.00     2259.93    366.63 o 
 -16   6  14     1738.43     1507.11    335.93 o 
 -14   6  14     1458.59     1581.18    272.04 o 
 -12   6  14     2546.54     2332.02    246.36 o 
 -10   6  14     6150.85     6394.00    270.85 o 
  -8   6  14     5599.80     5895.31    437.75 o 
  -6   6  14     3416.06     3640.44    351.99 o 
  -4   6  14     1764.04     1813.48    328.50 o 
  -2   6  14      717.22      688.50    253.50 o 
   0   6  14       48.09       60.12    266.09 o 
   2   6  14       17.23       29.99    225.14 o 
 -15   7  14     4588.11     4369.88    446.05 o 
 -13   7  14     3194.41     2805.43    370.22 o 
 -11   7  14      466.61      508.75    275.76 o 
  -9   7  14      189.75      178.47    232.60 o 
  -7   7  14     1882.85     2070.13    291.76 o 
  -5   7  14     1193.79     1122.63    248.35 o 
  -3   7  14       29.33      -14.84    416.72 o 
 -27   1  15     2232.21     1965.51    178.26 o 
 -25   1  15     2081.81     2309.64    212.91 o 
 -23   1  15     5521.75     5566.41    187.98 o 
 -21   1  15     9733.73     9617.62    180.07 o 
 -19   1  15    22703.19    22963.68    565.62 o 
 -17   1  15    23145.79    22853.70    560.72 o 
 -15   1  15    34121.00    33268.84    983.43 o 
 -13   1  15    17797.47    17104.94    542.85 o 
 -11   1  15     7835.98     7770.34    204.74 o 
  -9   1  15     3076.16     3188.08    169.88 o 
  -7   1  15     3348.50     3449.20    228.34 o 
  -5   1  15      826.89      973.54    184.96 o 
  -3   1  15     5916.38     5954.66    247.76 o 
  -1   1  15    19751.80    21208.03   1008.69 o 
   1   1  15    20515.03    19436.61    781.73 o 
   3   1  15     6687.37     6177.97    171.53 o 
   5   1  15      439.63      369.25    207.69 o 
   7   1  15       17.96      -50.69    207.90 o 
   9   1  15      104.87      329.00    258.70 o 
 -26   2  15    31292.63    30774.71    938.29 o 
 -24   2  15    38276.23    36582.75    478.68 o 
 -22   2  15    25505.05    25694.76    795.29 o 
 -20   2  15     9651.00     9315.64    375.58 o 
 -18   2  15     7333.41     6952.45    202.45 o 
 -16   2  15     8329.92     8140.66    297.44 o 
 -14   2  15    27642.98    27075.43   1078.81 o 
 -12   2  15    52692.25    49654.02    402.95 o 
 -10   2  15    71448.28    71048.64   2899.81 o 
  -8   2  15    65720.28    63770.16   2401.23 o 
  -6   2  15    43360.96    43181.31   1407.27 o 
  -4   2  15    19066.38    19224.11    363.34 o 
  -2   2  15     4540.06     4455.08    211.95 o 
   0   2  15      448.00      346.47    189.47 o 
   2   2  15      303.83      493.42    169.77 o 
   4   2  15     2848.32     2576.04    209.64 o 
   6   2  15     5218.99     4690.98    195.12 o 
   8   2  15     5384.75     4955.47    188.11 o 
 -25   3  15     8795.00     8399.83    300.36 o 
 -23   3  15    13367.05    13209.71    524.31 o 
 -21   3  15    25436.34    25106.75    715.21 o 
 -19   3  15    33522.00    31989.48    423.58 o 
 -17   3  15    36213.67    34419.65   2003.10 o 
 -15   3  15    38203.96    37436.59    658.97 o 
 -13   3  15    34586.18    35708.18   1234.35 o 
 -11   3  15    25846.41    27247.21   1309.31 o 
  -9   3  15    14632.65    15915.69    793.18 o 
  -7   3  15     9818.05    10568.76    549.26 o 
  -5   3  15    13663.83    13629.98    582.25 o 
  -3   3  15    19620.94    20935.95    647.61 o 
  -1   3  15    19212.69    20619.07    470.63 o 
   1   3  15    13918.39    13999.16    468.06 o 
   3   3  15    10652.30    10249.01    448.64 o 
   5   3  15     3217.40     3001.05    233.23 o 
   7   3  15      442.78      427.59    205.63 o 
 -24   4  15     2395.20     2538.23    217.15 o 
 -22   4  15     5217.30     5368.33    236.25 o 
 -20   4  15     7546.29     7711.19    252.50 o 
 -18   4  15    14102.55    14884.75    356.94 o 
 -16   4  15    14252.01    16097.53    352.67 o 
 -14   4  15    11973.77    12708.51    346.07 o 
 -12   4  15     7875.30     7769.03    246.10 o 
 -10   4  15     3786.01     4157.21    356.17 o 
  -8   4  15     3268.77     3474.70    240.44 o 
  -6   4  15     5272.58     5308.49    340.11 o 
  -4   4  15     6037.33     6213.63    341.24 o 
  -2   4  15     5024.04     5414.51    312.07 o 
   0   4  15     7814.65     8444.01    309.07 o 
   2   4  15     3672.19     3537.01    222.78 o 
   4   4  15     1490.77     1710.16    205.09 o 
   6   4  15      655.38      821.27    444.59 o 
 -21   5  15       20.60      134.32    295.98 o 
 -19   5  15      384.19      187.59    296.57 o 
 -17   5  15     1293.71     1204.88    243.31 o 
 -15   5  15     1460.09     1428.30    342.55 o 
 -13   5  15     1145.37     1173.98    356.20 o 
 -11   5  15      847.73      864.76    245.72 o 
  -9   5  15     4315.46     4844.23    363.42 o 
  -7   5  15     4345.23     4642.96    326.91 o 
  -5   5  15     1175.31     1555.55    253.02 o 
  -3   5  15       32.56      -10.01    213.29 o 
  -1   5  15     1606.01     1444.82    209.63 o 
   1   5  15     2189.77     2283.53    253.21 o 
   3   5  15      691.74      724.33    192.75 o 
 -18   6  15      402.41      449.96    270.75 o 
 -16   6  15      448.97      373.44    294.27 o 
 -14   6  15     2605.52     2518.93    298.79 o 
 -12   6  15     8083.54     8214.08    292.19 o 
 -10   6  15    14017.25    15881.77    794.97 o 
  -8   6  15    12811.66    15280.38   1701.10 o 
  -6   6  15     6159.08     6346.64    556.59 o 
  -4   6  15     1748.44     1522.97    266.88 o 
  -2   6  15      238.10      214.36    305.62 o 
   0   6  15        8.16     -133.17    248.27 o 
 -11   7  15     7673.30     8161.23    317.83 o 
  -9   7  15     4821.23     5093.27    496.08 o 
  -7   7  15     4174.44     3851.24    236.12 o 
 -26   0  16     2169.78     2221.69    324.82 o 
 -24   0  16     7218.93     7660.06    440.08 o 
 -22   0  16    26684.48    26610.78    418.93 o 
 -20   0  16    65408.97    60778.13   1656.91 o 
 -18   0  16    68628.57    63842.35   3555.29 o 
 -16   0  16    74107.97    73478.16   4623.35 o 
 -14   0  16    37995.50    34113.64   1932.42 o 
 -12   0  16    10677.16    10071.26    733.17 o 
 -10   0  16     7414.43     6981.20    476.72 o 
  -8   0  16    26594.81    26300.89    941.11 o 
  -6   0  16    42724.57    47827.33   4421.28 o 
  -4   0  16    47388.64    53486.08   3503.26 o 
  -2   0  16    44942.26    43887.89   4508.85 o 
   0   0  16    40528.67    39454.50   3812.92 o 
   2   0  16    27757.46    28567.29   1028.79 o 
   4   0  16     7363.13     7125.14    328.87 o 
   6   0  16      985.30      759.34    297.48 o 
 -27   1  16    12370.49    12361.99    235.43 o 
 -25   1  16    13728.10    13947.81    368.12 o 
 -23   1  16    10982.28    11224.26    356.95 o 
 -21   1  16     6802.15     6803.49    188.47 o 
 -19   1  16    10664.79    10494.88    382.35 o 
 -17   1  16    15525.10    15875.55    258.26 o 
 -15   1  16    27666.07    25799.61   1125.67 o 
 -13   1  16    48102.44    44931.39   1833.00 o 
 -11   1  16    48641.04    45084.65    966.42 o 
  -9   1  16    40185.93    40566.31   2189.46 o 
  -7   1  16    30107.19    30119.81    885.42 o 
  -5   1  16    23939.58    26604.60    977.70 o 
  -3   1  16    13793.35    15623.27    942.92 o 
  -1   1  16     8319.32     8790.60    644.38 o 
   1   1  16     4573.44     4589.84    221.34 o 
   3   1  16     5498.31     5475.12    218.31 o 
   5   1  16     8202.64     8243.04    305.59 o 
   7   1  16     8389.77     8121.01    309.20 o 
 -26   2  16     1476.31     1345.61    213.77 o 
 -24   2  16     1550.94     1792.81    165.57 o 
 -22   2  16     1894.18     2352.51    225.73 o 
 -20   2  16     2539.70     2328.68    166.05 o 
 -18   2  16     2591.47     2731.48    219.86 o 
 -16   2  16     1439.76     1519.92    218.92 o 
 -14   2  16      929.76      928.03    203.99 o 
 -12   2  16     4510.20     4739.24    232.52 o 
 -10   2  16    11943.99    12518.64    524.49 o 
  -8   2  16     6175.76     5993.98    258.23 o 
  -6   2  16     2699.94     2869.98    223.30 o 
  -4   2  16     1494.78     1623.12    254.87 o 
  -2   2  16     1202.35     1215.36    205.22 o 
   0   2  16      163.16      155.48    182.25 o 
   2   2  16     1117.65     1457.99    258.55 o 
   4   2  16     1731.24     1796.82    199.61 o 
   6   2  16     1588.61     1413.27    202.45 o 
 -25   3  16     1426.57     1499.06    197.93 o 
 -23   3  16      171.99      115.21    223.14 o 
 -21   3  16       75.91      106.23    214.78 o 
 -19   3  16       79.71      257.17    228.93 o 
 -17   3  16      135.59      -43.91    210.86 o 
 -15   3  16      859.83      821.02    222.78 o 
 -13   3  16     4041.90     4419.31    264.13 o 
 -11   3  16    11488.39    11654.80    550.82 o 
  -9   3  16    14018.26    13810.45    834.76 o 
  -7   3  16     6501.26     7053.67    455.97 o 
  -5   3  16     1529.90     1589.00    195.18 o 
  -3   3  16       10.94      -97.94    213.18 o 
  -1   3  16     1322.13     1383.91    201.11 o 
   1   3  16      272.85      179.26    197.50 o 
   3   3  16      806.09      607.10    232.86 o 
   5   3  16     2170.52     1620.91    218.79 o 
 -24   4  16     3383.77     3344.55    252.79 o 
 -22   4  16     9254.54     9476.22    356.99 o 
 -20   4  16    24114.55    24277.13   1006.27 o 
 -18   4  16    34296.80    33878.93   2476.74 o 
 -16   4  16    27922.86    30195.35   1003.82 o 
 -14   4  16    17832.11    18086.67    365.05 o 
 -12   4  16     5806.08     6075.34    380.66 o 
 -10   4  16     3057.73     3501.01    492.53 o 
  -8   4  16     4106.81     4861.48    560.46 o 
  -6   4  16    13256.41    13342.17    922.57 o 
  -4   4  16    22979.11    23098.37    767.44 o 
  -2   4  16    32879.50    34489.75   1073.82 o 
   0   4  16    19604.78    20787.07    665.56 o 
   2   4  16     8343.26     8550.64    230.33 o 
   4   4  16     1980.87     2034.68    298.94 o 
 -21   5  16     9031.81     8580.63    314.45 o 
 -19   5  16    10313.33    10942.93    387.51 o 
 -17   5  16    13971.06    14248.97    462.59 o 
 -15   5  16    18418.39    19318.66    335.59 o 
 -13   5  16    21314.02    23121.73    822.33 o 
 -11   5  16    23750.48    24719.50   1262.05 o 
  -9   5  16    26804.30    31312.03   2443.17 o 
  -7   5  16    23803.79    24090.77   1479.07 o 
  -5   5  16    15912.94    16737.03   1320.08 o 
  -3   5  16     8278.49     9025.57    394.50 o 
  -1   5  16     6059.96     5925.45    411.77 o 
   1   5  16     5205.98     5103.38    209.41 o 
 -18   6  16     4319.47     4320.67    422.06 o 
 -16   6  16     6591.54     6159.73    367.40 o 
 -14   6  16     8890.23     9116.30    312.59 o 
 -12   6  16    16200.05    17535.39   1699.03 o 
 -10   6  16    18464.67    20956.64   2260.08 o 
  -8   6  16    15134.12    16365.06   1591.83 o 
  -6   6  16     9230.68     9238.62    824.52 o 
  -4   6  16     5269.83     5201.75    245.88 o 
 -27   1  17       40.46      -15.19    195.15 o 
 -25   1  17     1174.81     1096.77    237.37 o 
 -23   1  17     7364.31     7330.77    211.78 o 
 -21   1  17    12729.14    12796.75    307.97 o 
 -19   1  17     9773.58     9856.92    306.75 o 
 -17   1  17     4356.83     4393.34    223.96 o 
 -15   1  17     3701.17     3625.35    219.63 o 
 -13   1  17     1051.87     1102.56    206.67 o 
 -11   1  17     1108.69     1338.02    214.22 o 
  -9   1  17     3057.56     3350.03    204.15 o 
  -7   1  17     9653.47    10269.75    480.47 o 
  -5   1  17    16889.27    18356.61    886.06 o 
  -3   1  17    19137.25    20952.26   1257.89 o 
  -1   1  17    11818.11    12669.66    954.77 o 
   1   1  17     4950.96     4835.96    261.04 o 
   3   1  17     1584.65     1220.25    201.40 o 
   5   1  17      209.32      -73.64    199.67 o 
 -26   2  17     4725.70     4570.41    208.64 o 
 -24   2  17     3380.81     3559.52    207.58 o 
 -22   2  17     1757.76     1678.72    204.12 o 
 -20   2  17     1696.70     1926.35    211.82 o 
 -18   2  17     3298.01     3091.85    180.30 o 
 -16   2  17     7973.58     7837.79    265.81 o 
 -14   2  17    27627.23    26149.79    618.65 o 
 -12   2  17    48811.71    49240.15   2416.91 o 
 -10   2  17    51400.85    52038.22   2610.20 o 
  -8   2  17    26939.40    26354.32    949.69 o 
  -6   2  17    10413.92    10793.04    260.57 o 
  -4   2  17     3460.39     3638.63    227.91 o 
  -2   2  17     1996.04     2188.49    233.73 o 
   0   2  17     4526.26     4918.47    286.12 o 
   2   2  17    11641.00    10986.86    493.32 o 
   4   2  17    15829.37    14155.17    530.42 o 
 -25   3  17     4688.89     4930.52    277.96 o 
 -23   3  17     6946.44     6459.73    225.02 o 
 -21   3  17    11853.17    11521.55    422.46 o 
 -19   3  17    12971.73    13108.59    425.40 o 
 -17   3  17    13811.99    13014.89    318.18 o 
 -15   3  17    10915.85    11490.52    523.87 o 
 -13   3  17     6707.95     7020.61    296.68 o 
 -11   3  17     9784.72     9853.90    358.27 o 
  -9   3  17    13721.15    13584.07    677.51 o 
  -7   3  17    18991.53    18710.50    762.41 o 
  -5   3  17    18790.42    19784.91    801.71 o 
  -3   3  17    22817.47    24677.29   1032.21 o 
  -1   3  17    16169.41    17406.55    745.98 o 
   1   3  17    11087.75    11182.94    393.72 o 
   3   3  17     4923.93     4973.55    273.61 o 
 -22   4  17     3706.39     3812.02    302.22 o 
 -20   4  17     4690.53     4061.28    376.33 o 
 -18   4  17     5750.62     5749.08    449.58 o 
 -16   4  17     4358.94     4365.51    287.60 o 
 -14   4  17     4248.86     4524.40    352.86 o 
 -12   4  17     2552.77     3364.68    288.24 o 
 -10   4  17     2246.49     2663.75    273.93 o 
  -8   4  17     4291.87     4584.50    356.39 o 
  -6   4  17     5969.16     6515.49    495.25 o 
  -4   4  17     5655.74     5499.31    268.07 o 
  -2   4  17     7339.81     6994.07    358.90 o 
   0   4  17     5742.37     5972.90    273.36 o 
   2   4  17     1293.44     1197.56    298.83 o 
 -19   5  17     1034.15     1175.47    292.20 o 
 -17   5  17       34.33      124.21    253.94 o 
 -15   5  17     1250.68     1284.37    371.31 o 
 -13   5  17     3162.37     3161.25    337.31 o 
 -11   5  17     2413.76     2815.27    357.07 o 
  -9   5  17      350.14      227.35    222.27 o 
  -7   5  17       75.20      253.37    243.47 o 
  -5   5  17      601.26      392.49    314.58 o 
  -3   5  17     1638.39     1827.44    242.78 o 
  -1   5  17     1284.71     1097.75    291.83 o 
 -14   6  17     5646.52     5904.92    406.19 o 
 -12   6  17     8874.88     9148.08    863.66 o 
 -10   6  17     8280.26     9421.38    750.86 o 
  -8   6  17     4566.66     5201.26    615.64 o 
  -6   6  17      741.18      846.04    228.38 o 
 -26   0  18        5.23      257.63    318.78 o 
 -24   0  18     1189.93     1148.91    273.94 o 
 -22   0  18     1844.71     1825.30    252.87 o 
 -20   0  18     1856.14     1749.84    336.37 o 
 -18   0  18      289.61      276.70    294.44 o 
 -16   0  18     1124.38     1115.35    310.09 o 
 -14   0  18      394.30       89.74    275.42 o 
 -12   0  18       65.68      -19.33    291.07 o 
 -10   0  18      716.49      695.37    304.08 o 
  -8   0  18     6461.78     6486.32    499.94 o 
  -6   0  18    12195.42    13420.75   1671.53 o 
  -4   0  18    23278.12    25363.60   1818.00 o 
  -2   0  18    16502.38    16601.82    493.51 o 
   0   0  18     4603.60     4240.99    420.99 o 
   2   0  18      309.78      329.25    439.62 o 
   4   0  18       48.80       93.43    355.65 o 
 -25   1  18      499.71      520.37    212.37 o 
 -23   1  18     1387.71     1062.31    194.49 o 
 -21   1  18      592.35      592.77    207.23 o 
 -19   1  18      318.04      272.60    238.27 o 
 -17   1  18     1703.74     1617.12    197.42 o 
 -15   1  18     5672.88     5578.83    303.97 o 
 -13   1  18     8633.68     8292.26    240.96 o 
 -11   1  18     6927.30     7381.81    440.86 o 
  -9   1  18     3266.15     3419.73    216.02 o 
  -7   1  18      970.64     1142.84    192.97 o 
  -5   1  18      323.90      499.12    197.47 o 
  -3   1  18      405.18      692.80    252.61 o 
  -1   1  18     1962.85     1733.83    247.13 o 
   1   1  18     4351.17     4051.32    293.18 o 
   3   1  18     6898.68     6341.96    240.97 o 
 -24   2  18        0.21       47.71    197.24 o 
 -22   2  18        1.28      -74.00    215.07 o 
 -20   2  18      160.96       60.73    203.69 o 
 -18   2  18       17.92      173.75    238.26 o 
 -16   2  18      373.02      325.87    185.72 o 
 -14   2  18     1059.38     1132.97    166.46 o 
 -12   2  18      762.84      709.16    167.34 o 
 -10   2  18      206.46      268.78    190.48 o 
  -8   2  18       45.13     -110.37    225.21 o 
  -6   2  18      200.21      299.00    253.31 o 
  -4   2  18      164.60      106.98    219.47 o 
  -2   2  18       70.21       66.26    221.22 o 
   0   2  18      302.37      106.96    257.59 o 
   2   2  18      679.51      296.19    231.65 o 
 -23   3  18     3338.16     3039.88    243.40 o 
 -21   3  18     3097.25     3066.38    237.25 o 
 -19   3  18      924.75      942.18    219.53 o 
 -17   3  18      601.82      565.16    215.81 o 
 -15   3  18     4191.83     4195.79    296.40 o 
 -13   3  18     6021.58     6624.20    437.05 o 
 -11   3  18     3277.65     3766.05    263.69 o 
  -9   3  18       13.54       84.10    224.93 o 
  -7   3  18     1443.97     1362.59    249.29 o 
  -5   3  18      839.91      813.51    247.68 o 
  -3   3  18      160.36       86.50    207.40 o 
  -1   3  18       14.73      283.15    270.17 o 
   1   3  18     1684.65     1514.42    191.91 o 
 -22   4  18     1069.50      961.35    276.18 o 
 -20   4  18     1191.53     1215.84    295.67 o 
 -18   4  18      468.30      316.17    299.17 o 
 -16   4  18       56.82       -6.17    231.09 o 
 -14   4  18      197.45      294.76    213.24 o 
 -12   4  18      503.55      520.03    278.81 o 
 -10   4  18      231.66      333.67    281.35 o 
  -8   4  18     4635.83     4683.14    353.09 o 
  -6   4  18     9847.06     9747.86    538.76 o 
  -4   4  18    10033.80    10535.18    686.46 o 
  -2   4  18     6770.07     7488.57    428.87 o 
   0   4  18     1784.57     1771.62    285.24 o 
 -19   5  18       42.18      -74.45    362.37 o 
 -17   5  18      782.00      384.40    411.10 o 
 -15   5  18     2186.34     2316.91    233.52 o 
 -13   5  18     2797.52     2984.82    398.53 o 
 -11   5  18     2369.40     2633.19    219.06 o 
  -9   5  18     2119.51     2110.22    354.48 o 
  -7   5  18     1143.09     1167.96    300.11 o 
  -5   5  18      705.84      794.10    256.34 o 
 -25   1  19       75.75      116.84    218.47 o 
 -23   1  19       37.49       47.20    223.64 o 
 -21   1  19       29.72       91.01    226.48 o 
 -19   1  19     2095.99     1707.40    208.94 o 
 -17   1  19     3445.00     3421.98    240.25 o 
 -15   1  19     7620.74     7127.96    317.27 o 
 -13   1  19     5920.72     5701.38    256.14 o 
 -11   1  19      786.33      874.23    173.85 o 
  -9   1  19     1012.48      987.91    212.98 o 
  -7   1  19     2057.59     2258.00    218.83 o 
  -5   1  19     1907.79     2011.14    207.61 o 
  -3   1  19      491.69      538.59    241.71 o 
  -1   1  19       56.81      -16.10    280.83 o 
   1   1  19     1033.33     1070.32    306.06 o 
 -24   2  19    10784.05     9592.71    278.93 o 
 -22   2  19     7756.55     7346.31    255.07 o 
 -20   2  19     2757.55     2198.94    197.81 o 
 -18   2  19      389.94      459.03    214.89 o 
 -16   2  19        6.41       64.33    210.83 o 
 -14   2  19       87.98       15.89    198.65 o 
 -12   2  19       42.58       72.17    186.87 o 
 -10   2  19     1121.37     1010.84    202.76 o 
  -8   2  19     3758.17     3739.72    220.85 o 
  -6   2  19     3879.40     3592.12    206.07 o 
  -4   2  19     1935.11     2215.41    193.67 o 
  -2   2  19        1.47     -181.92    280.36 o 
   0   2  19     2037.31     2474.79    282.09 o 
 -23   3  19      739.31     1028.14    312.06 o 
 -21   3  19      798.61      802.66    245.12 o 
 -19   3  19     3079.84     2917.11    257.70 o 
 -17   3  19     4976.29     4616.28    264.26 o 
 -15   3  19     5142.86     5401.30    296.35 o 
 -13   3  19     3307.03     3794.99    307.66 o 
 -11   3  19      620.05      644.00    242.18 o 
  -9   3  19        2.98      174.28    183.12 o 
  -7   3  19      640.95      431.34    249.95 o 
  -5   3  19      647.45      661.02    272.26 o 
  -3   3  19      207.04      360.18    224.26 o 
  -1   3  19      151.51      358.84    276.95 o 
 -20   4  19      844.11      750.25    377.48 o 
 -18   4  19     1124.95      815.16    283.81 o 
 -16   4  19     1251.68     1486.19    299.32 o 
 -14   4  19      714.53      659.45    256.73 o 
 -12   4  19      643.43      439.10    243.70 o 
 -10   4  19       93.78     -199.07    216.76 o 
  -8   4  19        8.43      -55.49    260.71 o 
  -6   4  19       27.81      115.92    220.02 o 
  -4   4  19        3.20      -93.22    231.94 o 
 -15   5  19     1913.72     2226.54    316.95 o 
 -13   5  19     1676.85     2026.85    312.04 o 
 -11   5  19       48.75      -21.79    265.39 o 
  -9   5  19      818.18      934.63    278.35 o 
 -24   0  20     3002.31     2946.34    346.09 o 
 -22   0  20     8504.20     7567.61    509.26 o 
 -20   0  20    22417.35    20133.49    362.07 o 
 -18   0  20    28531.75    28318.04   1816.81 o 
 -16   0  20    26320.22    27546.03   2661.59 o 
 -14   0  20    19949.73    19152.10   1848.48 o 
 -12   0  20     5546.94     5808.31    287.92 o 
 -10   0  20     1161.54     1228.49    322.99 o 
  -8   0  20      760.63      786.32    310.93 o 
  -6   0  20     1240.43     1515.30    273.92 o 
  -4   0  20     1880.99     2162.72    364.18 o 
  -2   0  20     4647.32     4600.29    462.23 o 
 -23   1  20    10248.27     9520.57    355.57 o 
 -21   1  20     7987.06     7640.41    231.05 o 
 -19   1  20     4138.14     3782.17    298.28 o 
 -17   1  20     2598.34     2645.74    194.25 o 
 -15   1  20     1669.70     1796.23    217.25 o 
 -13   1  20     4143.52     4319.05    304.12 o 
 -11   1  20     8922.77     9237.97    538.30 o 
  -9   1  20    10700.21    10965.67    478.23 o 
  -7   1  20     7717.83     7755.92    320.54 o 
  -5   1  20     4468.43     4564.12    310.24 o 
  -3   1  20     1315.38     1335.00    318.88 o 
  -1   1  20       11.39      298.04    302.99 o 
 -22   2  20      748.24      832.29    230.67 o 
 -20   2  20      727.46      784.77    218.42 o 
 -18   2  20      641.02      713.82    216.57 o 
 -16   2  20      756.02      738.08    213.64 o 
 -14   2  20      829.02      868.73    205.45 o 
 -12   2  20      936.18      995.64    171.63 o 
 -10   2  20     1609.89     1530.45    201.28 o 
  -8   2  20     1134.06      933.69    242.49 o 
  -6   2  20      641.99      897.92    263.87 o 
  -4   2  20      302.94      304.09    204.66 o 
  -2   2  20      427.52      656.93    301.02 o 
 -21   3  20     1191.33     1246.89    263.06 o 
 -19   3  20      181.75      360.94    252.49 o 
 -17   3  20      124.74      131.84    204.86 o 
 -15   3  20      120.82      258.76    286.59 o 
 -13   3  20       97.43       79.94    275.87 o 
 -11   3  20     2293.99     2226.61    209.43 o 
  -9   3  20     4888.12     5046.75    275.21 o 
  -7   3  20     3075.11     3170.86    228.78 o 
  -5   3  20     1053.24      929.68    256.60 o 
 -18   4  20    13199.38    12928.38    411.56 o 
 -16   4  20    11447.92    12482.63   1485.15 o 
 -14   4  20     6789.45     7471.62    725.47 o 
 -12   4  20     1790.02     1483.08    252.53 o 
 -10   4  20      272.06       95.34    250.11 o 
  -8   4  20       30.21        8.12    306.30 o 
 -23   1  21     3846.72     3139.59    299.83 o 
 -21   1  21     6828.04     6286.09    370.26 o 
 -19   1  21     9407.25     9485.78    559.16 o 
 -17   1  21     7821.59     7709.75    503.10 o 
 -15   1  21     8739.93     8597.45    496.94 o 
 -13   1  21     3215.82     3146.78    190.83 o 
 -11   1  21      568.25      625.10    216.41 o 
  -9   1  21      226.17      386.69    219.68 o 
  -7   1  21     1411.30     1553.78    260.36 o 
  -5   1  21     2903.36     2828.65    199.58 o 
 -22   2  21     6344.56     5624.40    749.09 o 
 -20   2  21     3186.83     2642.10    228.43 o 
 -18   2  21     3029.08     2893.16    251.62 o 
 -16   2  21     5390.35     5529.52    438.61 o 
 -14   2  21    11016.67    10995.55    789.07 o 
 -12   2  21    21936.89    21547.24    965.13 o 
 -10   2  21    25788.48    27165.26   1297.44 o 
  -8   2  21    16070.67    16059.36    318.31 o 
  -6   2  21     5717.43     5734.40    388.98 o 
 -19   3  21    13869.30    14471.36    777.55 o 
 -17   3  21    14164.03    14509.15    782.70 o 
 -15   3  21    12199.12    11726.77    493.55 o 
 -13   3  21     7167.76     7078.00    583.30 o 
 -11   3  21     4416.07     4290.39    241.04 o 
  -9   3  21     4089.07     4501.97    231.10 o 
  -7   3  21     4799.05     4136.17    553.30 o 
 -20   0  22    18568.08    18478.32   1123.08 o 
 -18   0  22    12569.12    12379.60   1126.53 o 
 -16   0  22    10894.69    10406.81    763.18 o 
 -14   0  22     5262.82     5611.57    329.34 o 
 -12   0  22     2218.41     2146.37    290.38 o 
 -10   0  22     1913.11     1967.97    326.72 o 
  -8   0  22     4680.42     4668.99    518.05 o 
 -19   1  22     2659.42     2605.79    258.04 o 
 -17   1  22     5093.72     5093.95    237.14 o 
 -15   1  22     6035.63     5786.73    324.38 o 
 -13   1  22     8886.54     8727.25    543.49 o 
 -11   1  22     9969.15     9971.56    563.94 o 
  -9   1  22     8205.24     7938.77    442.67 o 
  -7   1  22     4405.93     4120.98    429.70 o 
 -18   2  22      402.14      500.90    266.01 o 
 -16   2  22      823.34      852.70    204.19 o 
 -14   2  22     1431.15     1516.56    195.77 o 
 -12   2  22     1258.36     1163.42    218.00 o 
 -10   2  22     1291.94     1105.16    237.69 o 
                                                 
